# Supplementary material for: Crystal structure and Hirshfeld surface analysis of (E)-1-[2,2-di­chloro-1-(4-fluoro­phen­yl)ethen­yl]-2-(2,4-di­chloro­phen­yl)diazene
Source: Acta Crystallogr E Crystallogr Commun. 2021 Oct 26;77(Pt 11):1158–63. doi: 10.1107/S2056989021010756 (PMC8587971; doi:10.1107/S2056989021010756)
Supplement: Supplementary file 1 [file e-77-01158-sup1.cif]

##############################################################################
#                                                                            #
# This CIF contains the data in a paper accepted for publication in          #
# Acta Crystallographica Section E. It conforms to the requirements of       #
# Notes for Authors for Acta Crystallographica Section E, and has been       #
# peer reviewed under the auspices of the IUCr Commission on Journals.       #
#                                                                            #
# Full details of the Crystallographic Information File format               #
# are given in the paper "The Crystallographic Information File (CIF):       #
# a New Standard Archive File for Crystallography" by S. R. Hall, F. H.      #
# Allen and I. D. Brown [Acta Cryst. (1991), A47, 655-685].                  #
#                                                                            #
# The current version of the core CIF dictionary is obtainable from          #
# ftp://ftp.iucr.org/pub/cif_core.dic.                                       #
#                                                                            #
# Software is freely available for graphical display of the structure(s)     #
# in this CIF. For information consult the CIF software page                 #
# http://www.iucr.org/resources/cif/software.                                #
#                                                                            #
# This file may be used for bona fide research purposes within the           #
# scientific community so long as proper attribution is given to the journal # 
# article from which it was obtained.                                        #
#                                                                            #
##############################################################################
data_I
_audit_creation_method     'SHELXL-2018/3'
_journal_date_recd_electronic     2021-10-08
_journal_date_accepted     2021-10-18
_journal_name_full     'Acta Crystallographica, Section E'
_journal_year     2021
_journal_volume     77
_journal_issue     11
_journal_page_first     0
_journal_page_last     0
_journal_paper_category     GO
_journal_paper_doi     10.1107/S2056989021010756
_journal_coeditor_code     VM2255
_publ_contact_author_name     'Sixberth Mlowe'
_publ_contact_author_address
;
University of Dar es Salaam,
Dar es Salaam University College of Education,
Department of Chemistry,
PO Box 2329, Dar es Salaam,
Tanzania
;
_publ_contact_author_email     'sixberth.mlowe@duce.ac.tz'
_publ_contact_author_fax     ?
_publ_contact_author_phone     ?
_publ_section_title
;\
Crystal structure and Hirshfeld surface analysis of
(<i>E</i>)-1-(2,2-dichloro-1-(4-fluorophenyl)vinyl)-2-(2,4-dichlorophenyl)\
diazene
;
_publ_section_title_footnote     .
loop_
    _publ_author_name
    _publ_author_address
    'Namiq Q. Shikhaliyev'
;
Organic Chemistry Department,
Baku State University,
Z. Khalilov str. 23, AZ 1148 Baku,
Azerbaijan
;
    'Kadiriye \"Ozkaraca'
;
Institute of Natural and Applied Science,
Erciyes University,
38039 Kayseri,
Turkey
;
    'Mehmet Akkurt'
;
Department of Physics,
Faculty of Sciences,
Erciyes University,
38039 Kayseri,
Turkey
;
    'Xanim N. Bagirova'
;
Organic Chemistry Department,
Baku State University,
Z. Khalilov str. 23, AZ 1148 Baku,
Azerbaijan
;
    'Gulnar T. Suleymanova'
;
Organic Chemistry Department,
Baku State University,
Z. Khalilov str. 23, AZ 1148 Baku,
Azerbaijan
;
    'Mirjalil S. Abdulov'
;
Organic Chemistry Department,
Baku State University,
Z. Khalilov str. 23, AZ 1148 Baku,
Azerbaijan
;
    'Sixberth Mlowe'
;
University of Dar es Salaam,
Dar es Salaam University College of Education,
Department of Chemistry,
PO Box 2329, Dar es Salaam,
Tanzania
;
_publ_section_synopsis
;
In the crystal, C---H...N, C---Cl...\p interactions and face-to-face \p-\p
stacking interactions connect molecules, forming ribbons along the <i>a</i>
axis.
;
_chemical_name_systematic
;\
(<i>E</i>)-1-[2,2-Dichloro-1-(4-fluorophenyl)ethenyl]-\
2-(2,4-dichlorophenyl)diazene
;
_chemical_name_common     ?
_chemical_formula_moiety     'C14 H7 Cl4 F N2'
_chemical_formula_sum     'C14 H7 Cl4 F N2'
_chemical_formula_iupac     'C14 H7 Cl4 F N2'
_chemical_formula_weight     364.02
_chemical_melting_point     ?
_chemical_absolute_configuration     ?
_space_group_crystal_system     monoclinic
_space_group_name_H-M_alt     'P 21'
_space_group_name_Hall     'P 2yb'
loop_
    _space_group_symop_operation_xyz
    'x, y, z'
    '-x, y+1/2, -z'
_cell_length_a     3.8720(8)
_cell_length_b     10.434(2)
_cell_length_c     18.138(4)
_cell_angle_alpha     90
_cell_angle_beta     95.03(3)
_cell_angle_gamma     90
_cell_volume     730.0(3)
_cell_formula_units_Z     2
_cell_measurement_reflns_used     600
_cell_measurement_theta_min     2.8
_cell_measurement_theta_max     28.0
_cell_measurement_temperature     100(2)
_exptl_crystal_description     prism
_exptl_crystal_colour     colourless
_exptl_crystal_size_max     0.200
_exptl_crystal_size_mid     0.150
_exptl_crystal_size_min     0.100
_exptl_crystal_density_diffrn     1.656
_exptl_crystal_density_meas     ?
_exptl_crystal_density_method     ?
_exptl_crystal_F_000     364
_exptl_absorpt_coefficient_mu     1.122
_exptl_absorpt_correction_type     multi-scan
_exptl_absorpt_process_details     '(Scala; Evans, 2006)'
_exptl_absorpt_correction_T_min     0.800
_exptl_absorpt_correction_T_max     0.880
_exptl_special_details     ?
_diffrn_ambient_temperature     100(2)
_diffrn_source     ?
_diffrn_radiation_type     synchrotron
_diffrn_radiation_wavelength     0.79475
_diffrn_measurement_device_type     'Rayonix SX165 CCD'
_diffrn_measurement_method     '/f scan'
_diffrn_detector_area_resol_mean     ?
_diffrn_reflns_number     8595
_diffrn_reflns_av_R_equivalents     0.0269
_diffrn_reflns_av_unetI/netI     0.0286
_diffrn_reflns_theta_min     2.521
_diffrn_reflns_theta_max     30.992
_diffrn_reflns_theta_full     28.480
_diffrn_measured_fraction_theta_max     0.970
_diffrn_measured_fraction_theta_full     0.975
_diffrn_reflns_limit_h_min     -5
_diffrn_reflns_limit_h_max     5
_diffrn_reflns_limit_k_min     -12
_diffrn_reflns_limit_k_max     13
_diffrn_reflns_limit_l_min     -23
_diffrn_reflns_limit_l_max     23
_refine_special_details     ?
_reflns_number_total     3120
_reflns_number_gt     2972
_reflns_threshold_expression     'I > 2\s(I)'
_refine_ls_structure_factor_coef     Fsqd
_refine_ls_matrix_type     full
_refine_ls_R_factor_all     0.0400
_refine_ls_R_factor_gt     0.0360
_refine_ls_wR_factor_gt     0.0998
_refine_ls_wR_factor_ref     0.1063
_refine_ls_goodness_of_fit_ref     1.092
_refine_ls_restrained_S_all     1.091
_refine_ls_number_reflns     3120
_refine_ls_number_parameters     191
_refine_ls_number_restraints     1
_refine_ls_hydrogen_treatment     constr
_refine_ls_weighting_scheme     calc
_refine_ls_weighting_details
              'w=1/[\s^2^(Fo^2^)+(0.0549P)^2^+0.7552P] where P=(Fo^2^+2Fc^2^)/3'
_atom_sites_solution_hydrogens     geom
_atom_sites_solution_primary     ?
_atom_sites_solution_secondary     ?
_refine_ls_shift/su_max     0.000
_refine_ls_shift/su_mean     0.000
_refine_diff_density_max     0.607
_refine_diff_density_min     -0.302
_refine_ls_extinction_method     SHELXL
_refine_ls_extinction_coef     0.044(8)
_refine_ls_extinction_expression
                                  'Fc^*^=kFc[1+0.001xFc^2^\l^3^/sin(2\q)]^-1/4^'
_refine_ls_abs_structure_details
;
 Flack <i>x</i> determined using 1318 quotients
[(<i>I</i>^+^)-(<i>I</i>^-^)]/[(<i>I</i>^+^)+(<i>I</i>^-^)]
 (Parsons et al., 2013)
;
_refine_ls_abs_structure_Flack     0.04(3)
loop_
    _atom_type_symbol
    _atom_type_description
    _atom_type_scat_dispersion_real
    _atom_type_scat_dispersion_imag
    _atom_type_scat_source
    'C' 'C' 0.0047 0.0021
                         'International Tables Vol C Tables 4.2.6.8 and 6.1.1.4'
    'H' 'H' 0.0000 0.0000
                         'International Tables Vol C Tables 4.2.6.8 and 6.1.1.4'
    'N' 'N' 0.0086 0.0042
                         'International Tables Vol C Tables 4.2.6.8 and 6.1.1.4'
    'F' 'F' 0.0218 0.0129
                         'International Tables Vol C Tables 4.2.6.8 and 6.1.1.4'
    'Cl' 'Cl' 0.1755 0.1995
                         'International Tables Vol C Tables 4.2.6.8 and 6.1.1.4'
_computing_data_collection
;
<i>Marccd</i> (Doyle, 2011)
;
_computing_cell_refinement
;
<i>iMosflm</i> (Battye <i>et al.</i>,  2011)
;
_computing_data_reduction
;
<i>iMosflm</i> (Battye <i>et al.</i>,  2011)
;
_computing_structure_solution
;
SHELXT (Sheldrick, 2015a)
;
_computing_structure_refinement
;
SHELXL (Sheldrick, 2015b)
;
_computing_molecular_graphics
;
ORTEP-3 for Windows (Farrugia, 2012)
;
_computing_publication_material
;
PLATON (Spek, 2020)
;
loop_
    _atom_site_type_symbol
    _atom_site_label
    _atom_site_fract_x
    _atom_site_fract_y
    _atom_site_fract_z
    _atom_site_U_iso_or_equiv
    _atom_site_adp_type
    _atom_site_calc_flag
    _atom_site_occupancy
    _atom_site_disorder_assembly
    _atom_site_disorder_group
    Cl Cl1 -0.3214(3) 0.89506(12) 0.70389(6) 0.0309(3) Uani d 1 . .
    Cl Cl2 -0.0221(4) 0.81658(13) 0.84672(7) 0.0392(3) Uani d 1 . .
    Cl Cl3 0.2392(3) 0.19949(12) 0.70702(6) 0.0334(3) Uani d 1 . .
    Cl Cl4 0.8795(3) 0.10530(13) 0.97679(6) 0.0340(3) Uani d 1 . .
    F F1 -0.2885(9) 0.5192(3) 0.42861(16) 0.0383(7) Uani d 1 . .
    N N1 0.1181(11) 0.5745(4) 0.7820(2) 0.0281(9) Uani d 1 . .
    N N2 0.1962(11) 0.4658(4) 0.7569(2) 0.0273(8) Uani d 1 . .
    C C1 -0.0396(12) 0.6583(5) 0.7275(3) 0.0274(9) Uani d 1 . .
    C C2 -0.1180(12) 0.7756(5) 0.7555(3) 0.0293(10) Uani d 1 . .
    C C3 -0.1089(12) 0.6232(5) 0.6480(2) 0.0255(9) Uani d 1 . .
    C C4 -0.2763(12) 0.5073(5) 0.6280(3) 0.0267(9) Uani d 1 . .
    H H4 -0.347529 0.452035 0.665430 0.032 Uiso calc 1 . .
    C C5 -0.3391(13) 0.4726(5) 0.5540(3) 0.0288(10) Uani d 1 . .
    H H5 -0.455606 0.394787 0.540530 0.035 Uiso calc 1 . .
    C C6 -0.2292(13) 0.5531(5) 0.5008(3) 0.0295(10) Uani d 1 . .
    C C7 -0.0634(12) 0.6678(5) 0.5181(3) 0.0289(10) Uani d 1 . .
    H H7 0.006934 0.722093 0.480114 0.035 Uiso calc 1 . .
    C C8 -0.0016(12) 0.7022(5) 0.5920(3) 0.0281(9) Uani d 1 . .
    H H8 0.114818 0.780287 0.604727 0.034 Uiso calc 1 . .
    C C9 0.3594(11) 0.3839(5) 0.8125(2) 0.0261(9) Uani d 1 . .
    C C10 0.3960(12) 0.2556(5) 0.7935(3) 0.0265(9) Uani d 1 . .
    C C11 0.5577(13) 0.1679(5) 0.8440(3) 0.0275(9) Uani d 1 . .
    H H11 0.581566 0.080365 0.830976 0.033 Uiso calc 1 . .
    C C12 0.6813(13) 0.2120(5) 0.9131(3) 0.0291(10) Uani d 1 . .
    C C13 0.6495(12) 0.3405(5) 0.9334(3) 0.0289(10) Uani d 1 . .
    H H13 0.736480 0.368972 0.981195 0.035 Uiso calc 1 . .
    C C14 0.4893(13) 0.4255(5) 0.8827(3) 0.0300(10) Uani d 1 . .
    H H14 0.467401 0.513039 0.895888 0.036 Uiso calc 1 . .
loop_
    _atom_site_aniso_label
    _atom_site_aniso_U_11
    _atom_site_aniso_U_22
    _atom_site_aniso_U_33
    _atom_site_aniso_U_12
    _atom_site_aniso_U_13
    _atom_site_aniso_U_23
    Cl1 0.0349(6) 0.0218(6) 0.0353(6) 0.0044(5) -0.0005(4) -0.0001(4)
    Cl2 0.0528(8) 0.0325(7) 0.0312(6) 0.0116(6) -0.0029(5) -0.0065(5)
    Cl3 0.0426(6) 0.0263(6) 0.0301(6) 0.0037(5) -0.0030(4) -0.0036(4)
    Cl4 0.0385(6) 0.0315(7) 0.0318(5) 0.0058(5) 0.0018(4) 0.0071(5)
    F1 0.0507(18) 0.0339(18) 0.0296(15) 0.0000(14) 0.0002(12) -0.0029(12)
    N1 0.031(2) 0.022(2) 0.032(2) 0.0034(16) 0.0042(15) -0.0011(15)
    N2 0.028(2) 0.025(2) 0.0291(19) 0.0041(15) 0.0052(15) 0.0005(15)
    C1 0.027(2) 0.023(2) 0.033(2) 0.0038(17) 0.0032(17) 0.0004(18)
    C2 0.027(2) 0.027(3) 0.034(2) 0.0060(18) 0.0015(18) -0.0031(19)
    C3 0.027(2) 0.020(2) 0.029(2) 0.0037(17) 0.0026(16) 0.0005(17)
    C4 0.028(2) 0.019(2) 0.034(2) 0.0029(17) 0.0062(17) 0.0004(17)
    C5 0.029(2) 0.022(2) 0.036(2) 0.0031(17) 0.0024(18) 0.0000(18)
    C6 0.030(2) 0.030(3) 0.028(2) 0.0053(18) 0.0009(17) -0.0018(17)
    C7 0.028(2) 0.025(3) 0.033(2) 0.0024(17) 0.0034(17) 0.0035(18)
    C8 0.028(2) 0.023(2) 0.033(2) 0.0029(19) 0.0019(16) 0.0018(19)
    C9 0.024(2) 0.026(2) 0.029(2) 0.0012(18) 0.0052(15) 0.0031(18)
    C10 0.029(2) 0.024(2) 0.027(2) 0.0040(18) 0.0044(17) -0.0001(17)
    C11 0.029(2) 0.024(3) 0.030(2) 0.0045(17) 0.0046(16) 0.0013(17)
    C12 0.029(2) 0.027(3) 0.032(2) 0.0030(19) 0.0055(17) 0.0057(19)
    C13 0.031(2) 0.029(3) 0.026(2) -0.0010(19) 0.0017(17) -0.0041(18)
    C14 0.035(2) 0.024(3) 0.031(2) 0.0021(18) 0.0043(18) 0.0002(18)
_geom_special_details
;
 All esds (except the esd in the dihedral angle between two l.s. planes)
 are estimated using the full covariance matrix.  The cell esds are taken
 into account individually in the estimation of esds in distances, angles
 and torsion angles; correlations between esds in cell parameters are only
 used when they are defined by crystal symmetry.  An approximate (isotropic)
 treatment of cell esds is used for estimating esds involving l.s. planes.
;
loop_
    _geom_bond_atom_site_label_1
    _geom_bond_atom_site_label_2
    _geom_bond_site_symmetry_2
    _geom_bond_distance
    _geom_bond_publ_flag
    Cl1 C2 . 1.709(5) ?
    Cl2 C2 . 1.718(5) ?
    Cl3 C10 . 1.733(5) ?
    Cl4 C12 . 1.735(5) ?
    F1 C6 . 1.357(6) ?
    N1 N2 . 1.269(6) ?
    N1 C1 . 1.416(6) ?
    N2 C9 . 1.426(6) ?
    C1 C2 . 1.369(7) ?
    C1 C3 . 1.490(6) ?
    C3 C8 . 1.399(7) ?
    C3 C4 . 1.404(7) ?
    C4 C5 . 1.390(7) ?
    C4 H4 . 0.9500 ?
    C5 C6 . 1.375(7) ?
    C5 H5 . 0.9500 ?
    C6 C7 . 1.381(7) ?
    C7 C8 . 1.388(7) ?
    C7 H7 . 0.9500 ?
    C8 H8 . 0.9500 ?
    C9 C10 . 1.393(7) ?
    C9 C14 . 1.398(7) ?
    C10 C11 . 1.403(7) ?
    C11 C12 . 1.380(7) ?
    C11 H11 . 0.9500 ?
    C12 C13 . 1.399(7) ?
    C13 C14 . 1.384(7) ?
    C13 H13 . 0.9500 ?
    C14 H14 . 0.9500 ?
loop_
    _geom_angle_atom_site_label_1
    _geom_angle_atom_site_label_2
    _geom_angle_atom_site_label_3
    _geom_angle_site_symmetry_1
    _geom_angle_site_symmetry_3
    _geom_angle
    _geom_angle_publ_flag
    N2 N1 C1 . . 113.8(4) ?
    N1 N2 C9 . . 112.8(4) ?
    C2 C1 N1 . . 112.9(4) ?
    C2 C1 C3 . . 123.4(4) ?
    N1 C1 C3 . . 123.6(4) ?
    C1 C2 Cl1 . . 123.8(4) ?
    C1 C2 Cl2 . . 122.9(4) ?
    Cl1 C2 Cl2 . . 113.3(3) ?
    C8 C3 C4 . . 118.7(4) ?
    C8 C3 C1 . . 121.2(4) ?
    C4 C3 C1 . . 120.1(4) ?
    C5 C4 C3 . . 120.8(4) ?
    C5 C4 H4 . . 119.6 ?
    C3 C4 H4 . . 119.6 ?
    C6 C5 C4 . . 118.6(5) ?
    C6 C5 H5 . . 120.7 ?
    C4 C5 H5 . . 120.7 ?
    F1 C6 C5 . . 118.8(5) ?
    F1 C6 C7 . . 118.7(5) ?
    C5 C6 C7 . . 122.5(5) ?
    C6 C7 C8 . . 118.7(5) ?
    C6 C7 H7 . . 120.7 ?
    C8 C7 H7 . . 120.7 ?
    C7 C8 C3 . . 120.8(5) ?
    C7 C8 H8 . . 119.6 ?
    C3 C8 H8 . . 119.6 ?
    C10 C9 C14 . . 119.2(4) ?
    C10 C9 N2 . . 116.7(4) ?
    C14 C9 N2 . . 124.1(5) ?
    C9 C10 C11 . . 121.0(4) ?
    C9 C10 Cl3 . . 120.9(4) ?
    C11 C10 Cl3 . . 118.1(4) ?
    C12 C11 C10 . . 118.4(5) ?
    C12 C11 H11 . . 120.8 ?
    C10 C11 H11 . . 120.8 ?
    C11 C12 C13 . . 121.8(5) ?
    C11 C12 Cl4 . . 119.3(4) ?
    C13 C12 Cl4 . . 118.9(4) ?
    C14 C13 C12 . . 118.9(4) ?
    C14 C13 H13 . . 120.5 ?
    C12 C13 H13 . . 120.5 ?
    C13 C14 C9 . . 120.7(5) ?
    C13 C14 H14 . . 119.6 ?
    C9 C14 H14 . . 119.6 ?
loop_
    _geom_torsion_atom_site_label_1
    _geom_torsion_atom_site_label_2
    _geom_torsion_atom_site_label_3
    _geom_torsion_atom_site_label_4
    _geom_torsion_site_symmetry_1
    _geom_torsion_site_symmetry_2
    _geom_torsion_site_symmetry_3
    _geom_torsion_site_symmetry_4
    _geom_torsion
    _geom_torsion_publ_flag
    C1 N1 N2 C9 . . . . 179.1(4) ?
    N2 N1 C1 C2 . . . . -179.2(4) ?
    N2 N1 C1 C3 . . . . 0.0(7) ?
    N1 C1 C2 Cl1 . . . . -178.0(4) ?
    C3 C1 C2 Cl1 . . . . 2.8(7) ?
    N1 C1 C2 Cl2 . . . . 1.7(6) ?
    C3 C1 C2 Cl2 . . . . -177.6(4) ?
    C2 C1 C3 C8 . . . . 50.4(7) ?
    N1 C1 C3 C8 . . . . -128.7(5) ?
    C2 C1 C3 C4 . . . . -131.3(5) ?
    N1 C1 C3 C4 . . . . 49.5(6) ?
    C8 C3 C4 C5 . . . . -0.9(7) ?
    C1 C3 C4 C5 . . . . -179.2(4) ?
    C3 C4 C5 C6 . . . . 1.0(7) ?
    C4 C5 C6 F1 . . . . 179.7(4) ?
    C4 C5 C6 C7 . . . . -0.9(7) ?
    F1 C6 C7 C8 . . . . -179.8(4) ?
    C5 C6 C7 C8 . . . . 0.9(7) ?
    C6 C7 C8 C3 . . . . -0.8(7) ?
    C4 C3 C8 C7 . . . . 0.9(7) ?
    C1 C3 C8 C7 . . . . 179.1(4) ?
    N1 N2 C9 C10 . . . . 168.4(4) ?
    N1 N2 C9 C14 . . . . -13.2(7) ?
    C14 C9 C10 C11 . . . . 0.6(7) ?
    N2 C9 C10 C11 . . . . 179.1(4) ?
    C14 C9 C10 Cl3 . . . . 180.0(4) ?
    N2 C9 C10 Cl3 . . . . -1.6(6) ?
    C9 C10 C11 C12 . . . . -0.2(7) ?
    Cl3 C10 C11 C12 . . . . -179.6(4) ?
    C10 C11 C12 C13 . . . . -0.1(7) ?
    C10 C11 C12 Cl4 . . . . 179.5(4) ?
    C11 C12 C13 C14 . . . . 0.1(7) ?
    Cl4 C12 C13 C14 . . . . -179.6(4) ?
    C12 C13 C14 C9 . . . . 0.3(7) ?
    C10 C9 C14 C13 . . . . -0.7(7) ?
    N2 C9 C14 C13 . . . . -179.0(4) ?
loop_
    _geom_hbond_atom_site_label_D
    _geom_hbond_atom_site_label_H
    _geom_hbond_atom_site_label_A
    _geom_hbond_site_symmetry_A
    _geom_hbond_distance_DH
    _geom_hbond_distance_HA
    _geom_hbond_distance_DA
    _geom_hbond_angle_DHA
    _geom_hbond_publ_flag
    C4 H4 N2 1_455 0.95 2.53 3.265(6) 134 yes
    C12 Cl4 Cg2 1_655 1.735(5) 3.920(3) 3.569(6) 65.51(18) yes
_shelx_space_group_comment
;
The symmetry employed for this shelxl refinement is uniquely defined
by the following loop, which should always be used as a source of
symmetry information in preference to the above space-group names.
They are only intended as comments.
;
_shelx_estimated_absorpt_T_min     0.807
_shelx_estimated_absorpt_T_max     0.896
_shelx_hkl_file
;
   0   0   2 4637.67  194.34
   0   0  -2 4318.63  180.99
   0   0   3   47.12    6.42
   0   0  -3   53.69    6.50
   0   0   3   34.63    5.52
   0   0  -3   36.11    5.64
   0   0   4 3186.06  134.42
   0   0  -4 2853.02  120.57
   0   0   4 3018.76   94.78
   0   0  -4 3096.19   97.07
   0   0   5  587.49   27.74
   0   0  -5  607.33   28.64
   0   0   5  615.89   22.80
   0   0  -5  602.27   22.33
   0   0   6  478.55   23.81
   0   0  -6  467.27   22.99
   0   0   6  465.71   18.01
   0   0  -6  439.26   17.31
   0   0   7 5287.41  222.93
   0   0  -7 5727.05  241.26
   0   0   7 5555.86  173.37
   0   0  -7 5797.09  180.76
   0   0   8  165.94   12.72
   0   0  -8  151.27   11.67
   0   0   8  152.09   10.00
   0   0  -8  160.80    9.88
   0   0   9 1434.10   62.68
   0   0  -9 1430.21   62.33
   0   0   9 1462.50   47.89
   0   0  -9 1356.28   44.70
   0   0  10  546.64   26.88
   0   0 -10  460.65   23.34
   0   0  10  512.40   19.69
   0   0 -10  493.34   19.38
   0   0  11   35.87    9.69
   0   0 -11   48.75    9.73
   0   0  11   46.18    8.33
   0   0 -11   51.28    8.25
   0   0  12  284.87   17.90
   0   0 -12  262.93   16.34
   0   0  12  263.55   13.11
   0   0 -12  256.43   12.64
   0   0  13  374.67   20.78
   0   0 -13  360.12   20.04
   0   0  13  360.35   15.91
   0   0 -13  351.68   14.94
   0   0  14 2289.65   98.71
   0   0 -14 2062.44   88.98
   0   0  14 2068.66   66.76
   0   0 -14 2176.05   69.76
   0   0  15 2634.37   84.16
   0   0 -15 2544.49   81.04
   0   0  16  617.06   30.15
   0   0 -16  578.15   28.56
   0   0  16  608.89   22.95
   0   0 -16  598.77   22.14
   0   0  17  -12.41    9.84
   0   0 -17   12.29    9.57
   0   0  17    1.13    8.09
   0   0 -17   19.84    7.39
   0   0  18  403.46   21.48
   0   0 -18  400.35   21.24
   0   0  18  401.13   17.12
   0   0 -18  392.96   16.15
   0   0  19  331.45   18.83
   0   0 -19  361.29   19.96
   0   0  19  357.55   15.60
   0   0 -19  355.88   15.21
   0   0  20  268.81   15.95
   0   0 -20  313.94   18.40
   0   0  20  269.31   13.11
   0   0 -20  295.18   13.15
   0   0 -21   26.96    9.61
   0   0  21   17.97    7.82
   0   0 -21   14.82    7.70
   0   0 -22 1176.15   51.82
   0   0  22 1187.82   39.33
   0   0 -22 1166.03   38.17
   0   0 -23  271.68   15.13
   0   0  23  296.66   13.23
   0   0 -23  296.94   13.03
   0  -1   1  256.24    8.36
   0  -1  -1  264.72    9.14
   0   1   1  207.26    7.47
   0   1  -1  219.36    7.31
   0   1   2 2276.04   95.90
   0  -1   2 2246.47   69.92
   0  -1  -2 2138.31   66.84
   0   1   2 2263.20   70.65
   0   1  -2 2309.89   71.94
   0  -1  -3  475.44   21.79
   0   1   3  522.13   23.69
   0   1  -3  518.63   23.54
   0  -1   3  468.82   16.15
   0  -1  -3  486.72   17.31
   0   1   3  479.33   16.96
   0   1  -3  514.35   17.70
   0  -1  -4 4275.84  180.10
   0   1   4 4341.98  182.86
   0   1  -4 4287.51  180.64
   0  -1   4 4166.90  129.95
   0  -1  -4 4178.57  130.53
   0   1   4 4100.76  128.08
   0   1  -4 3865.37  120.61
   0  -1   5 1805.66   77.54
   0  -1  -5 1898.25   81.55
   0   1   5 1816.16   78.16
   0   1  -5 1745.74   75.09
   0  -1   5 1783.87   57.15
   0  -1  -5 1843.40   59.37
   0   1   5 1690.10   54.62
   0   1  -5 1725.51   55.40
   0  -1   6 2936.67  124.81
   0  -1  -6 2636.70  112.21
   0   1   6 2852.63  121.39
   0   1  -6 2722.68  115.67
   0  -1   6 2718.41   85.83
   0  -1  -6 2633.20   83.42
   0   1   6 2647.21   83.88
   0   1  -6 2675.22   84.51
   0  -1   7 3819.46  161.62
   0  -1  -7 3653.72  154.77
   0   1   7 3580.58  151.62
   0   1  -7 3790.28  160.41
   0   1   7 3780.17  118.63
   0   1  -7 3614.04  113.49
   0  -1   8 9664.40  405.80
   0  -1  -8 9065.24  380.58
   0   1   8 9641.06  405.02
   0   1  -8 8718.97  366.15
   0  -1   8 8929.07  277.40
   0  -1  -8 9376.49  291.29
   0   1   8 9150.84  284.33
   0   1  -8 8960.19  278.14
   0  -1   9 1811.10   78.28
   0  -1  -9 1771.42   76.41
   0   1   9 1725.51   74.66
   0   1  -9 1748.85   75.67
   0  -1   9 1811.88   58.44
   0  -1  -9 1717.34   55.75
   0   1   9 1779.59   57.62
   0   1  -9 1690.88   54.43
   0  -1  10  552.86   27.12
   0  -1 -10  521.74   25.29
   0   1  10  524.07   26.11
   0   1 -10  477.00   23.77
   0  -1  10  554.03   20.74
   0  -1 -10  532.63   20.04
   0   1  10  540.41   20.74
   0   1 -10  487.11   18.60
   0  -1  11 1660.53   72.29
   0  -1 -11 1527.08   66.65
   0   1  11 1648.47   71.74
   0   1 -11 1562.49   67.85
   0   1  11 1660.92   54.24
   0   1 -11 1618.13   52.52
   0  -1  12 1341.50   59.33
   0  -1 -12 1253.96   55.52
   0   1  12 1276.14   56.65
   0   1 -12 1239.95   54.66
   0  -1  12 1271.86   42.33
   0  -1 -12 1270.30   42.17
   0   1  12 1315.43   43.81
   0   1 -12 1292.87   43.11
   0  -1  13   24.94   10.23
   0  -1 -13   25.21   10.00
   0   1  13   40.03   10.66
   0   1 -13   19.41    8.95
   0  -1  13   16.85    8.87
   0  -1 -13   45.09    8.09
   0   1  13   28.40    8.25
   0   1 -13   27.16    8.01
   0  -1  14 1404.14   61.98
   0  -1 -14 1451.61   64.04
   0   1  14 1501.80   66.06
   0   1 -14 1383.91   60.58
   0  -1  14 1482.34   49.06
   0  -1 -14 1369.12   45.52
   0   1  14 1457.83   48.40
   0   1 -14 1519.69   50.38
   0  -1  15 1121.29   50.31
   0  -1 -15 1155.53   51.94
   0   1  15 1119.73   50.50
   0   1 -15 1113.12   49.61
   0  -1  15 1143.08   38.67
   0  -1 -15 1141.52   38.71
   0   1  15 1099.89   37.47
   0   1 -15 1116.23   38.17
   0  -1 -16  118.04   13.11
   0   1  16   80.61   11.79
   0   1 -16   74.66   10.82
   0  -1  16  103.73    9.80
   0  -1 -16   88.20    9.30
   0   1  16  108.47   10.19
   0   1 -16  101.74    9.57
   0  -1 -17  199.05   15.25
   0   1  17  192.82   14.71
   0   1 -17  187.14   13.38
   0  -1  17  181.54   11.59
   0  -1 -17  197.68   11.98
   0   1  17  194.73   11.44
   0   1 -17  209.16   11.83
   0  -1 -18  397.24   21.71
   0   1  18  429.14   22.49
   0  -1  18  376.15   16.22
   0  -1 -18  362.06   15.60
   0   1  18  385.88   16.42
   0   1 -18  384.24   16.22
   0  -1 -19  156.48   12.88
   0   1  19  154.03   12.88
   0   1 -19  174.89   12.96
   0  -1  19  157.10   11.13
   0  -1 -19  158.19   10.70
   0   1  19  177.34   11.59
   0   1 -19  162.08   10.54
   0  -1 -20   90.38   10.50
   0   1  20   87.97   11.40
   0   1 -20   61.32   10.04
   0  -1  20   67.89    9.07
   0  -1 -20   77.31    8.40
   0   1  20   75.95    8.79
   0   1 -20   88.90    8.91
   0  -1 -21  187.84   13.50
   0   1  21  179.55   13.27
   0   1 -21  195.31   14.20
   0  -1  21  201.81   11.63
   0  -1 -21  169.52   10.85
   0   1  21  190.10   11.24
   0   1 -21  192.82   11.28
   0  -1 -22   48.48    8.68
   0   1  22   39.80    9.26
   0   1 -22   37.54    9.61
   0  -1  22   17.20    8.25
   0  -1 -22   27.35    6.96
   0   1  22   38.67    8.05
   0   1 -22   34.70    8.09
   0  -1 -23  317.40   17.08
   0   1  23  263.94   15.52
   0   1 -23  298.49   16.19
   0  -1  23  324.36   14.05
   0  -1 -23  325.61   13.77
   0   1  23  326.62   14.12
   0   1 -23  331.02   13.62
   0  -2   0 2098.23   65.44
   0   2   0 1894.75   59.14
   0  -2  -1 3499.26  108.67
   0   2   1 3508.60  109.02
   0   2  -1 3366.98  105.67
   0  -2  -2 9038.01  279.86
   0   2   3 2443.34  103.88
   0  -2   3 2652.26   82.95
   0  -2  -3 2578.34   81.24
   0   2   3 2703.23   85.01
   0   2  -3 2644.87   82.68
   0   2   4 3153.38  133.49
   0  -2   4 3301.23  103.34
   0  -2  -4 3289.17  103.41
   0   2   4 3267.38  102.75
   0   2  -4 3200.85  100.07
   0   2   5 2192.00   93.69
   0   2  -5 2242.19   95.67
   0  -2   5 2174.10   68.75
   0  -2  -5 2100.96   67.04
   0   2   5 2125.47   67.81
   0   2  -5 2158.54   68.28
   0  -2  -6  477.77   23.54
   0   2   6  450.93   22.49
   0   2  -6  511.23   24.74
   0  -2   6  459.49   17.12
   0  -2  -6  482.83   18.91
   0   2   6  437.70   17.04
   0   2  -6  430.31   15.95
   0  -2  -7  706.54   32.60
   0   2   7  736.11   33.77
   0   2  -7  728.72   33.58
   0  -2   7  701.49   24.28
   0  -2  -7  708.10   25.09
   0   2   7  722.50   25.44
   0   2  -7  679.31   23.46
   0  -2  -8 1368.73   59.88
   0   2   8 1436.82   62.76
   0   2  -8 1354.73   59.14
   0  -2   8 1326.33   43.26
   0  -2  -8 1323.60   43.54
   0   2   8 1374.57   45.17
   0   2  -8 1360.18   44.47
   0  -2  -9 2419.60  103.69
   0   2   9 2528.93  108.16
   0   2  -9 2553.44  109.09
   0  -2   9 2402.09   76.26
   0  -2  -9 2597.02   82.79
   0   2   9 2304.44   73.61
   0   2  -9 2414.93   76.72
   0  -2 -10  328.88   17.97
   0   2  10  334.87   18.91
   0   2 -10  303.39   17.16
   0  -2  10  334.71   14.47
   0  -2 -10  317.24   14.55
   0   2  10  323.20   14.51
   0   2 -10  320.20   14.24
   0  -2 -11   14.36    9.45
   0   2  11   20.97   10.04
   0   2 -11   -2.45    8.64
   0  -2  11   10.78    7.86
   0  -2 -11    4.98    8.40
   0   2  11   21.90    7.86
   0   2 -11   24.36    7.28
   0  -2 -12   25.83    9.38
   0   2  12   17.12    9.92
   0   2 -12   28.36    9.18
   0  -2  12   31.83    7.90
   0  -2 -12   26.38    8.29
   0   2  12   39.65    8.25
   0   2 -12   31.71    7.35
   0  -2 -13 1634.47   71.00
   0   2  13 1693.60   73.92
   0   2 -13 1580.39   68.75
   0  -2  13 1695.55   55.40
   0  -2 -13 1783.09   58.32
   0   2  13 1795.15   58.52
   0   2 -13 1639.52   52.84
   0  -2 -14  174.54   13.66
   0   2  14  136.80   13.31
   0   2 -14  155.55   12.68
   0  -2  14  160.84   11.17
   0  -2 -14  175.90   11.48
   0   2  14  160.22   11.13
   0   2 -14  152.63   10.04
   0  -2 -15  302.77   17.97
   0   2  15  314.09   18.68
   0   2 -15  301.64   17.90
   0  -2  15  285.85   14.16
   0  -2 -15  320.86   15.13
   0   2  15  309.04   14.43
   0   2 -15  316.97   14.16
   0  -2 -16 1355.90   59.60
   0   2  16 1355.12   59.92
   0   2 -16 1344.61   59.49
   0  -2  16 1409.59   46.88
   0  -2 -16 1396.36   46.49
   0   2  16 1377.68   45.72
   0   2 -16 1347.73   44.90
   0  -2 -17  227.10   15.13
   0   2  17  237.45   15.68
   0   2 -17  253.71   16.15
   0  -2  17  223.32   12.49
   0  -2 -17  251.76   13.07
   0   2  17  235.00   12.80
   0   2 -17  237.45   12.96
   0  -2 -18   52.91    9.69
   0   2  18   68.16   11.32
   0   2 -18   69.45   10.62
   0  -2  18   50.35    8.87
   0  -2 -18   66.49    8.60
   0   2  18   86.49    9.42
   0   2 -18   72.13    9.53
   0  -2 -19  109.68   10.97
   0   2  19  101.86   11.56
   0   2 -19  101.97   11.83
   0  -2  19  103.26    9.65
   0  -2 -19  101.27    9.49
   0   2  19   99.29    9.57
   0   2 -19   97.81   10.15
   0  -2 -20  726.00   33.73
   0   2  20  775.02   35.64
   0   2 -20  736.89   33.54
   0  -2  20  785.91   28.01
   0  -2 -20  751.29   26.11
   0   2  20  754.40   26.57
   0   2 -20  718.99   25.37
   0  -2 -21  193.52   12.88
   0   2  21  214.30   14.08
   0   2 -21  190.76   14.01
   0  -2  21  155.43   10.66
   0  -2 -21  176.56   10.47
   0   2  21  169.98   10.78
   0   2 -21  199.79   11.36
   0  -2 -22   69.25    9.34
   0   2  22   58.71    9.49
   0   2 -22   85.40   10.62
   0  -2  22   83.42    9.30
   0  -2 -22   60.19    6.81
   0   2  22   67.58    8.17
   0   2 -22   90.07    8.52
   0   2  23    8.79    8.29
   0   2 -23   18.36    9.38
   0  -2  23   22.92    8.21
   0  -2 -23    7.47    6.34
   0   2  23   22.33    7.43
   0   2 -23   13.46    7.28
   0  -3  -1 9999.00  309.97
   0  -3   2 4388.67  137.38
   0  -3  -2 4178.57  130.22
   0   3   2 4287.51  133.49
   0   3  -2 4373.10  136.80
   0  -3   3 7154.93  222.16
   0  -3  -3 6835.89  212.31
   0   3   3 6855.35  212.86
   0   3  -3 6882.58  213.68
   0  -3   4 3856.81  120.18
   0  -3  -4 3941.24  123.37
   0   3   4 3786.78  118.51
   0   3  -4 3826.85  119.09
   0   3   5 1629.02   70.30
   0  -3   5 1715.00   54.35
   0  -3  -5 1746.91   56.10
   0   3   5 1667.54   53.61
   0   3  -5 1676.88   53.26
   0   3   6 2868.20  122.05
   0  -3   6 2801.67   88.01
   0  -3  -6 2958.46   93.38
   0   3   6 2854.19   90.15
   0   3  -6 2697.01   84.82
   0   3   7  277.75   16.07
   0   3  -7  270.52   15.52
   0  -3   7  247.25   11.05
   0  -3  -7  249.74   11.94
   0   3   7  260.36   12.33
   0   3  -7  273.32   11.71
   0   3   8 2673.66  114.11
   0   3  -8 3023.04  128.51
   0  -3   8 2699.73   85.21
   0  -3  -8 2594.29   82.48
   0   3   8 2571.34   81.63
   0   3  -8 2477.57   78.24
   0   3   9 4653.23  196.71
   0   3  -9 4536.51  191.77
   0  -3   9 4587.09  143.45
   0  -3  -9 4447.03  139.52
   0   3   9 4750.50  148.93
   0   3  -9 4618.22  144.11
   0   3  10 1434.10   62.72
   0   3 -10 1409.98   61.59
   0  -3  10 1473.39   48.05
   0  -3 -10 1497.52   49.26
   0   3  10 1507.24   49.37
   0   3 -10 1473.78   47.97
   0  -3 -11 1167.20   52.10
   0   3  11 1111.95   49.57
   0   3 -11 1202.60   53.38
   0  -3  11 1136.46   38.09
   0  -3 -11 1184.71   39.72
   0   3  11 1230.23   41.36
   0   3 -11 1092.50   36.53
   0  -3 -12  919.36   41.90
   0   3  12  941.15   42.80
   0   3 -12  921.70   41.79
   0  -3  12  929.87   31.83
   0  -3 -12  936.09   32.37
   0   3  12  932.98   32.14
   0   3 -12  992.12   33.97
   0  -3 -13 2644.48  113.02
   0   3  13 2742.53  117.30
   0   3 -13 2596.24  111.27
   0  -3  13 2732.02   86.88
   0  -3 -13 2865.47   91.35
   0   3  13 2690.39   85.87
   0   3 -13 2675.61   85.21
   0  -3 -14 3643.22  154.69
   0   3  14 3752.15  159.40
   0   3 -14 3573.18  152.01
   0  -3  14 3672.01  115.90
   0  -3 -14 3642.44  115.09
   0   3  14 3854.87  121.70
   0   3 -14 3775.11  119.33
   0  -3 -15  536.13   26.65
   0   3  15  562.59   27.62
   0   3 -15  580.88   28.40
   0  -3  15  537.30   20.89
   0  -3 -15  518.24   20.00
   0   3  15  562.59   21.44
   0   3 -15  550.92   21.05
   0  -3 -16  571.93   27.51
   0   3  16  603.05   29.30
   0   3 -16  569.59   28.13
   0  -3  16  561.42   21.40
   0  -3 -16  592.16   22.25
   0   3  16  566.09   21.44
   0   3 -16  572.71   21.28
   0  -3 -17  222.20   14.90
   0   3  17  305.49   17.47
   0   3 -17  285.11   17.47
   0  -3  17  290.32   14.16
   0  -3 -17  286.82   13.73
   0   3  17  296.12   13.58
   0   3 -17  304.60   14.05
   0   3  18   30.66    9.96
   0   3 -18   22.18    9.84
   0  -3  18   52.13    8.52
   0  -3 -18   40.89    8.29
   0   3  18   38.91    7.98
   0   3 -18   32.45    8.64
   0   3  19  410.46   21.28
   0   3 -19  426.42   22.57
   0  -3  19  417.47   17.43
   0  -3 -19  434.20   17.70
   0   3  19  409.69   16.73
   0   3 -19  418.25   17.39
   0   3  20   59.60   10.50
   0   3 -20   78.09   10.50
   0  -3  20   72.72    9.10
   0  -3 -20   65.40    8.29
   0   3  20   58.32    8.79
   0   3 -20   74.08    8.87
   0   3  21  443.92   22.37
   0   3 -21  462.21   23.11
   0  -3  21  454.04   18.25
   0  -3 -21  449.37   17.74
   0   3  21  441.59   17.24
   0   3 -21  434.98   17.20
   0   3  22  181.97   12.76
   0   3 -22  161.70   11.98
   0  -3  22  184.53   11.28
   0  -3 -22  165.59    9.49
   0   3  22  168.47    9.53
   0   3 -22  153.02    9.65
   0  -4   0 1843.78   57.89
   0  -4   0 1818.88   57.19
   0   4   0 2016.14   63.22
   0  -4   1 6011.07  191.34
   0  -4  -1 6248.40  194.07
   0   4   1 6127.79  190.29
   0  -4   2 2382.25   76.65
   0  -4   2 2299.38   74.00
   0  -4  -2 2310.66   72.60
   0   4   2 2298.60   72.17
   0  -4   3 3777.44  118.24
   0  -4  -3 3835.41  119.75
   0   4   3 3575.52  111.58
   0   4  -3 3925.68  123.06
   0  -4   4  736.11   23.85
   0  -4  -4  744.67   25.21
   0   4   4  753.62   25.37
   0   4  -4  741.95   23.93
   0   4   5 5723.16  241.07
   0  -4   5 5657.02  175.82
   0  -4  -5 5832.10  181.77
   0   4   5 5318.53  165.86
   0   4  -5 5625.90  174.92
   0   4   6 5104.55  215.43
   0  -4   6 5003.39  155.78
   0  -4  -6 4952.81  154.69
   0   4   6 5190.14  161.85
   0   4  -6 5166.80  160.72
   0   4   7 1627.46   70.81
   0  -4   7 1411.53   45.21
   0  -4  -7 1452.77   47.27
   0   4   7 1541.09   49.92
   0   4  -7 1469.11   46.77
   0   4   8  379.22   20.27
   0   4  -8  383.07   20.58
   0  -4   8  334.05   13.23
   0  -4  -8  343.16   14.63
   0   4   8  338.06   14.36
   0   4  -8  341.33   13.73
   0   4   9  514.73   25.17
   0   4  -9  586.32   28.32
   0  -4   9  558.70   20.04
   0  -4  -9  546.64   20.74
   0   4   9  536.52   20.15
   0   4  -9  537.69   19.38
   0   4  10 2097.46   90.30
   0   4 -10 2212.23   95.28
   0  -4  10 2109.52   67.35
   0  -4 -10 2149.59   69.06
   0   4  10 1937.16   62.45
   0   4 -10 2010.30   64.35
   0   4  11  589.05   28.56
   0   4 -11  622.51   29.80
   0  -4  11  609.28   22.18
   0  -4 -11  647.80   23.89
   0   4  11  638.85   23.54
   0   4 -11  583.99   20.97
   0   4  12 1024.02   46.07
   0   4 -12 1044.25   47.04
   0  -4  12 1077.32   36.26
   0  -4 -12 1119.73   37.93
   0   4  12 1046.98   35.79
   0   4 -12 1012.35   33.65
   0   4  13    7.12    9.22
   0   4 -13    0.12    9.42
   0  -4  13   -7.35    7.66
   0  -4 -13   -4.79    8.25
   0   4  13    1.67    7.82
   0   4 -13   -2.68    7.00
   0   4  14   24.82    9.61
   0   4 -14   25.06    9.57
   0  -4  14   27.51    8.48
   0  -4 -14   27.23    8.17
   0   4  14   38.48    8.48
   0   4 -14   25.33    8.17
   0   4  15   33.62   10.08
   0   4 -15   25.41    9.53
   0  -4  15   25.33    8.44
   0  -4 -15   25.83    8.01
   0   4  15   27.90    7.59
   0   4 -15   38.87    8.75
   0   4  16  374.90   20.66
   0   4 -16  352.88   18.91
   0  -4  16  344.87   15.48
   0  -4 -16  309.93   14.01
   0   4  16  366.62   15.48
   0   4 -16  370.51   15.91
   0   4  17 1262.52   55.68
   0   4 -17 1269.52   55.60
   0   4  17 1286.25   42.68
   0   4 -17 1287.42   42.17
   0   4  18   47.39   10.23
   0   4 -18   32.37    9.45
   0  -4  18   60.58    9.38
   0  -4 -18   41.20    8.17
   0   4  18   40.81    7.70
   0   4 -18   40.03    7.63
   0   4  19  433.81   21.87
   0   4 -19  417.08   21.09
   0  -4  19  407.74   17.27
   0  -4 -19  456.37   18.52
   0   4  19  412.41   16.38
   0   4 -19  419.41   16.69
   0   4  20   85.40    9.84
   0   4 -20   73.69   10.04
   0  -4  20   80.77    9.92
   0  -4 -20   78.28    8.36
   0   4  20   91.74    8.25
   0   4 -20   77.89    8.60
   0   4  21  272.66   15.76
   0   4 -21  279.47   16.19
   0  -4  21  241.57   13.11
   0  -4 -21  275.03   12.64
   0   4  21  256.82   12.06
   0   4 -21  249.08   12.14
   0   4  22   61.55    9.22
   0   4 -22   76.06    9.57
   0  -4  22   76.18    9.49
   0  -4 -22   81.70    8.13
   0   4  22   90.96    7.78
   0   4 -22   90.38    8.01
   0  -5   1 2732.02   90.19
   0  -5   1 2551.11   84.23
   0  -5  -1 2531.65   79.29
   0   5   1 2537.49   79.29
   0  -5  -2 2021.98   63.73
   0   5   2 1920.43   60.42
   0  -5  -3   53.57    6.11
   0   5   3   60.38    5.87
   0  -5   4 1587.78   50.23
   0  -5  -4 1575.72   50.42
   0   5   4 1636.80   52.25
   0   5  -4 1663.65   52.45
   0  -5   5 1598.28   50.46
   0  -5  -5 1600.62   51.40
   0   5   5 1562.88   50.19
   0   5  -5 1635.63   51.51
   0   5   6 2035.98   87.46
   0  -5   6 1970.23   62.06
   0  -5  -6 1963.23   62.72
   0   5   6 2081.11   66.37
   0   5  -6 2028.59   63.92
   0   5   7  100.61   10.74
   0  -5   7   87.03    6.61
   0  -5  -7   98.39    8.25
   0   5   7   95.75    8.17
   0   5  -7   97.62    6.23
   0   5   8   86.84   10.85
   0  -5   8   57.74    6.23
   0  -5  -8   71.90    8.25
   0   5   8   80.23    7.94
   0   5  -8   75.79    6.38
   0   5   9  223.09   14.59
   0   5  -9  240.99   15.02
   0  -5   9  197.41    9.88
   0  -5  -9  219.82   11.63
   0   5   9  245.58   12.33
   0   5  -9  221.96    9.73
   0   5  10  196.67   13.73
   0   5 -10  186.87   13.42
   0  -5  10  171.89    9.80
   0  -5 -10  172.86   10.74
   0   5  10  164.73   10.00
   0   5 -10  166.83    8.95
   0   5  11 1452.38   63.53
   0   5 -11 1623.96   70.73
   0  -5  11 1535.26   49.92
   0  -5 -11 1497.52   49.14
   0   5  11 1434.88   47.39
   0   5 -11 1504.91   48.71
   0   5  12  188.27   13.31
   0   5 -12  190.41   13.38
   0  -5  12  227.18   11.83
   0  -5 -12  245.50   12.92
   0   5  12  213.68   12.10
   0   5 -12  189.90   10.74
   0   5  13  401.13   21.44
   0   5 -13  372.92   19.76
   0  -5  13  364.13   15.45
   0  -5 -13  379.34   16.65
   0   5  13  386.54   16.46
   0   5 -13  367.75   15.10
   0   5  14    8.99    8.87
   0   5 -14    6.07    8.05
   0  -5  14    9.84    7.82
   0  -5 -14   14.47    8.36
   0   5  14   26.07    7.94
   0   5 -14   19.80    6.93
   0   5  15  111.35   11.44
   0   5 -15  127.54   11.24
   0  -5  15  109.99    9.34
   0  -5 -15  129.13   10.15
   0   5  15  122.59    9.73
   0   5 -15  115.71    9.03
   0   5  16  108.20   11.05
   0   5 -16  125.20   11.36
   0  -5  16  121.78   10.19
   0  -5 -16  126.87    9.88
   0   5  16  117.96    9.77
   0   5 -16  113.22    9.18
   0   5  17  242.50   15.37
   0   5 -17  234.37   14.78
   0  -5  17  225.50   12.18
   0  -5 -17  234.45   11.71
   0   5  17  230.44   12.10
   0   5 -17  235.03   11.59
   0   5  18  285.46   16.65
   0   5 -18  272.39   15.91
   0  -5  18  288.26   14.20
   0  -5 -18  283.47   13.77
   0   5  18  306.04   14.01
   0   5 -18  282.89   13.11
   0   5  19   70.11    9.61
   0   5 -19   63.50   10.39
   0  -5  19   48.75    9.80
   0  -5 -19   67.43    8.60
   0   5  19   72.06    8.44
   0   5 -19   64.74    8.91
   0   5  20   50.54    8.95
   0   5 -20   44.43    9.57
   0  -5  20   40.97    9.34
   0  -5 -20   42.37    8.48
   0   5  21   58.55    8.83
   0   5 -21   58.98    8.87
   0  -5  21   41.98    9.65
   0  -5 -21   62.56    7.86
   0   5  21   66.06    7.39
   0   5 -21   67.27    8.05
   0  -6   0  703.82   22.84
   0  -6   0  715.49   23.07
   0  -6  -1 2430.11   76.26
   0  -6  -1 2353.07   73.81
   0   6   1 2446.45   76.80
   0  -6  -2  500.73   17.12
   0   6   2  563.37   18.83
   0  -6  -3  938.43   30.78
   0   6   3  990.17   31.98
   0  -6  -4 1320.10   42.76
   0   6   4 1376.91   44.12
   0  -6   5 2219.23   70.50
   0  -6  -5 2191.22   69.60
   0   6   5 2199.00   69.88
   0   6  -5 2239.85   71.32
   0  -6   6  255.46    9.65
   0  -6  -6  254.72   11.79
   0   6   6  260.05   11.52
   0   6  -6  266.08    9.69
   0   6   7  576.60   27.74
   0  -6   7  556.36   18.91
   0  -6  -7  602.66   21.90
   0   6   7  555.98   20.35
   0   6  -7  578.54   19.10
   0   6   8 2027.42   87.31
   0  -6   8 2071.39   65.52
   0  -6  -8 1964.01   62.99
   0   6   8 1931.32   62.02
   0   6  -8 2007.58   63.42
   0   6   9 1753.13   76.06
   0  -6   9 1706.06   54.55
   0  -6  -9 1741.07   56.34
   0   6   9 1622.79   52.56
   0   6  -9 1718.89   54.78
   0   6  10 4890.56  206.87
   0   6 -10 5209.60  219.90
   0  -6  10 5030.63  157.18
   0  -6 -10 5275.74  165.08
   0   6  10 5069.53  158.74
   0   6 -10 5205.71  162.63
   0   6  11   69.72    9.45
   0   6 -11   82.68    9.88
   0  -6  11   72.72    7.63
   0  -6 -11   76.37    8.95
   0   6  11   75.91    9.30
   0   6 -11   76.53    6.93
   0   6  12 1002.23   44.86
   0   6 -12 1104.56   49.02
   0  -6  12 1025.19   34.28
   0  -6 -12 1036.86   35.44
   0   6  12  998.73   34.20
   0   6 -12 1041.92   34.39
   0   6  13  214.73   14.12
   0   6 -13  198.19   13.38
   0  -6  13  209.24   11.21
   0  -6 -13  241.10   12.80
   0   6  13  250.52   12.99
   0   6 -13  224.18   11.32
   0   6  14  685.53   32.33
   0   6 -14  685.15   32.02
   0  -6  14  722.11   25.72
   0  -6 -14  732.22   26.57
   0   6  14  713.16   25.64
   0   6 -14  740.00   25.83
   0   6  15  205.70   13.81
   0   6 -15  191.81   13.77
   0  -6  15  198.15   11.44
   0  -6 -15  209.05   11.98
   0   6  15  178.04   11.01
   0   6 -15  198.15   10.82
   0   6  16   40.74    9.03
   0   6 -16   17.59    8.72
   0  -6  16   19.61    8.64
   0  -6 -16   34.00    8.64
   0   6  16   41.71    7.63
   0   6 -16   47.54    8.68
   0   6  17  538.86   26.11
   0   6 -17  578.93   27.78
   0   6  17  610.44   22.41
   0   6 -17  568.04   21.05
   0   6  18   98.24   10.78
   0   6 -18  116.45   11.05
   0  -6  18  113.06   11.01
   0  -6 -18   88.08    8.91
   0   6  18   79.29    8.60
   0   6 -18  110.11    9.14
   0   6  19  423.30   21.28
   0   6 -19  414.36   20.93
   0  -6  19  418.25   18.29
   0  -6 -19  423.69   16.81
   0   6  19  431.09   16.73
   0   6 -19  412.41   16.46
   0   6  20   35.41    9.03
   0   6 -20   29.69    8.36
   0  -6  20   26.53   10.19
   0  -6 -20   24.04    7.08
   0   6  20   18.56    7.16
   0   6 -20   37.47    8.52
   0  -7  -1 1460.94   46.34
   0  -7  -1 1522.03   48.21
   0  -7  -2 2676.78   84.08
   0  -7  -2 2669.38   83.77
   0   7   2 2692.34   84.31
   0  -7  -3  878.51   28.95
   0   7   3  885.90   29.14
   0  -7  -4 2479.52   78.40
   0   7   4 2609.47   82.17
   0  -7  -5  420.58   16.26
   0   7   5  427.19   15.72
   0  -7  -6 1874.52   60.11
   0   7   6 2023.92   64.62
   0   7   7  398.79   21.01
   0  -7   7  373.31   13.07
   0  -7  -7  363.23   15.21
   0   7   7  376.77   15.13
   0   7  -7  376.42   12.80
   0   7   8  203.91   13.66
   0  -7   8  176.64    8.33
   0  -7  -8  202.12   11.36
   0   7   8  196.24   10.31
   0   7  -8  213.99    8.56
   0   7   9 1566.38   68.16
   0  -7   9 1699.83   54.16
   0  -7  -9 1630.19   53.26
   0   7   9 1689.71   54.98
   0   7  -9 1592.45   50.42
   0   7  10  884.35   40.03
   0  -7  10  874.62   29.30
   0  -7 -10  892.91   31.13
   0   7  10  955.55   32.80
   0   7 -10  934.93   30.85
   0   7  11   76.26    9.26
   0   7 -11   82.60   10.82
   0  -7  11   64.70    7.70
   0  -7 -11   74.16    9.38
   0   7  11   90.26    9.18
   0   7 -11   74.82    6.93
   0   7  12   56.92    9.10
   0   7 -12   74.86   10.66
   0  -7  12   63.69    7.98
   0  -7 -12   77.93    9.53
   0   7  12   68.79    9.30
   0   7 -12   61.55    6.89
   0   7  13 1142.30   50.46
   0   7 -13 1159.03   51.36
   0  -7  13 1281.19   42.33
   0  -7 -13 1286.25   42.84
   0   7  13 1285.47   42.80
   0   7 -13 1220.11   40.11
   0   7  14  222.23   13.97
   0   7 -14  261.57   15.99
   0  -7  14  243.24   12.61
   0  -7 -14  246.63   12.96
   0   7  14  254.14   12.68
   0   7 -14  228.23   11.05
   0   7  15  195.23   13.07
   0   7 -15  211.96   13.89
   0  -7  15  192.90   11.71
   0  -7 -15  207.06   11.94
   0   7  15  207.57   11.48
   0   7 -15  206.87   10.85
   0   7  16  941.93   42.33
   0   7 -16 1024.80   45.25
   0  -7  16 1039.20   35.60
   0  -7 -16 1064.10   35.99
   0   7  16  992.90   33.54
   0   7 -16 1015.85   34.16
   0   7  17   39.96    8.68
   0   7 -17   49.84    9.10
   0  -7  17   43.77   10.66
   0  -7 -17   51.20    8.44
   0   7  18  490.61   23.85
   0   7 -18  502.67   24.24
   0  -7  18  563.37   22.53
   0  -7 -18  545.47   20.23
   0   7  18  505.40   18.95
   0   7 -18  523.68   20.00
   0   7  19  172.40   11.59
   0   7 -19  139.01   11.09
   0  -7  19  176.36   13.70
   0  -7 -19  176.60   10.00
   0   7  19  157.65    9.69
   0   7 -19  150.61   10.31
   0   7 -20  287.52   16.42
   0  -7 -20  268.84   12.88
   0   7  20  270.95   12.88
   0  -8  -2  615.11   20.54
   0  -8  -2  654.80   21.75
   0   8   2  615.50   20.85
   0  -8  -3 1471.06   46.96
   0  -8  -3 1483.51   47.47
   0   8   3 1471.84   47.00
   0  -8  -4  165.98    8.95
   0   8   4  166.99    8.48
   0  -8  -5 1012.35   33.77
   0   8   5 1241.90   40.46
   0  -8  -6   34.04    7.43
   0   8   6   27.70    7.51
   0   8   7  358.45   19.45
   0  -8  -7  323.55   13.81
   0   8   7  351.44   14.78
   0   8   8   48.83    9.45
   0  -8  -8   40.46    7.90
   0   8   8   45.01    7.08
   0   8   9  620.95   29.53
   0  -8   9  592.55   19.84
   0  -8  -9  577.37   21.75
   0   8   9  607.72   22.06
   0   8  -9  645.07   21.28
   0   8  10   96.33   10.27
   0  -8  10   91.16    6.77
   0  -8 -10   91.39    9.45
   0   8  10   99.83    8.29
   0   8 -10   96.61    6.26
   0   8  11  313.63   17.39
   0   8 -11  325.41   17.86
   0  -8  11  319.85   13.03
   0  -8 -11  333.66   15.29
   0   8  11  351.95   14.82
   0   8 -11  336.19   12.80
   0   8  12   67.39    9.26
   0   8 -12   81.35    9.61
   0  -8  12   67.70    8.17
   0  -8 -12   67.81    8.91
   0   8  12   64.74    8.36
   0   8 -12   67.97    6.81
   0   8  13  303.94   16.81
   0   8 -13  301.06   16.61
   0  -8  13  268.61   13.19
   0  -8 -13  283.43   13.70
   0   8  13  283.20   13.19
   0   8 -13  298.96   12.76
   0   8  14  179.09   12.80
   0   8 -14  163.06   12.14
   0  -8  14  168.70   10.97
   0  -8 -14  192.00   11.71
   0   8  14  153.53   10.04
   0   8 -14  146.60    9.10
   0   8  15   -2.37    8.01
   0   8 -15   -4.71    8.72
   0  -8  15    9.10    9.34
   0  -8 -15   -4.44    8.13
   0   8  15   -4.67    7.39
   0   8 -15   12.61    7.70
   0   8  16  367.01   18.75
   0   8 -16  329.62   17.66
   0  -8  16  342.38   16.11
   0  -8 -16  365.49   15.48
   0   8  16  332.65   14.40
   0   8 -16  341.25   14.75
   0   8  17   45.75    9.18
   0   8 -17   52.80    8.87
   0  -8  17   24.12   10.19
   0  -8 -17   44.66    8.29
   0   8  17   37.97    7.55
   0   8 -17   22.99    8.95
   0   8  18  131.85   10.27
   0   8 -18  142.36   11.17
   0  -8  18  126.10   12.18
   0  -8 -18  143.76    9.96
   0   8  18  156.21    9.73
   0   8 -18  158.31   11.75
   0  -9  -2  205.15    8.33
   0  -9  -2  181.46    7.90
   0  -9  -3  206.79    9.53
   0  -9  -3  205.89    9.53
   0   9   3  222.90    9.80
   0  -9  -4 3625.71  113.61
   0  -9  -4 3560.73  111.82
   0   9   4 3703.91  115.90
   0  -9  -5 2159.32   68.51
   0  -9  -5 2106.79   67.19
   0   9   5 2233.63   70.85
   0  -9  -6  312.11   13.66
   0   9   6  315.10   13.31
   0   9   7   38.98    9.26
   0  -9  -7   29.69    7.70
   0   9   7   36.77    7.63
   0   9   8  119.83   11.01
   0  -9  -8   92.09    9.14
   0   9   8  104.78    8.75
   0   9   9   65.36    9.03
   0  -9  -9   44.94    8.79
   0   9   9   57.43    8.36
   0   9  10  286.47   16.15
   0  -9 -10  252.58   12.84
   0   9  10  267.91   12.92
   0   9  11 1364.84   59.53
   0  -9 -11 1514.25   49.68
   0   9  11 1457.05   47.66
   0   9  12  290.52   16.07
   0   9 -12  270.01   16.03
   0  -9  12  264.64   11.05
   0  -9 -12  269.55   13.19
   0   9  12  255.42   12.10
   0   9 -12  236.36    9.10
   0   9  13    1.36    7.66
   0   9 -13    5.99    8.68
   0  -9  13    2.45    7.86
   0  -9 -13   -3.15    8.17
   0   9  13    6.61    7.59
   0   9 -13   -3.07    6.23
   0   9  14  108.67    9.69
   0   9 -14  121.58   11.01
   0  -9  14   96.02   10.31
   0  -9 -14  121.04   10.85
   0   9  14  107.07    8.87
   0   9 -14  107.42    8.40
   0   9  15   77.50    8.52
   0   9 -15   73.96    9.61
   0  -9  15   65.17   11.13
   0  -9 -15   65.64    8.79
   0   9  15   61.36    8.40
   0   9 -15   61.16    8.99
   0   9  16  101.74    9.84
   0   9 -16  103.18   10.19
   0   9  16   95.32    8.75
   0   9 -16   95.98   10.82
   0   9  17  170.61   11.44
   0   9 -17  152.28   11.13
   0  -9  17  158.35   14.20
   0  -9 -17  162.79    9.77
   0   9 -17  163.49   14.05
   0 -10  -3 1091.72   35.29
   0 -10  -3 1168.37   37.58
   0 -10  -4  934.54   30.70
   0 -10  -4  902.63   30.15
   0 -10  -5  105.67    8.79
   0 -10  -5  102.60    8.48
   0  10   5  138.35    9.07
   0 -10  -6  212.20   10.62
   0 -10  -6  215.31   11.75
   0  10   6  245.15   11.48
   0  10   7 1716.95   74.12
   0 -10  -7 1757.41   56.73
   0 -10  -7 1820.83   58.52
   0  10   7 1691.27   54.35
   0  10   8  187.34   12.61
   0 -10  -8  147.77   10.19
   0  10   8  174.92   10.08
   0  10   9  151.11   11.28
   0 -10  -9  110.38    9.49
   0  10   9  117.42    9.53
   0  10  10  427.97   21.17
   0 -10 -10  417.08   17.55
   0  10  10  448.59   17.86
   0  10  11   14.55    7.39
   0 -10 -11   10.93    8.64
   0  10  11   18.95    8.60
   0  10  12  488.28   23.62
   0  10 -12  531.85   25.52
   0 -10 -12  457.15   18.36
   0  10  12  508.90   19.38
   0  10  13  122.05    9.77
   0  10 -13  115.75   10.58
   0 -10 -13  142.01   10.50
   0  10  13  111.86   10.19
   0  10  14   82.75    8.64
   0  10 -14   92.29   10.15
   0 -10 -14   86.76    9.22
   0  10  14   83.03    9.80
   0  10  15  392.57   19.10
   0  10 -15  401.13   19.73
   0 -10 -15  416.30   17.31
   0  10  15  409.69   16.92
   0 -11  -4   17.51    5.64
   0 -11  -4   26.77    5.45
   0 -11  -5  617.84   21.67
   0 -11  -5  608.50   21.59
   0 -11  -6  144.54   10.31
   0 -11  -6  141.19   10.70
   0  11   6  156.56    9.80
   0  11   7  492.17   23.77
   0 -11  -7  438.48   17.47
   0 -11  -7  457.54   18.91
   0  11   7  463.77   17.82
   0  11   8  733.78   33.30
   0 -11  -8  748.17   26.46
   0 -11  -8  738.45   26.65
   0  11   8  711.21   25.09
   0  11   9   20.04    7.94
   0 -11  -9    9.42   10.27
   0 -11  -9   21.90    9.07
   0  11   9    6.93    8.79
   0  11  10   19.53    8.44
   0 -11 -10   42.33   11.01
   0  11  10    2.65    8.83
   0  11  11   34.70    8.13
   0 -11 -11   40.00   10.70
   0  11  11   40.39    8.72
   0  11  12  207.80   12.41
   0  11 -12  229.63   14.08
   0 -11 -12  236.55   13.81
   0  11  12  221.57   12.45
   0  11  13   76.68    8.79
   0  11 -13   98.82    9.73
   0 -11 -13   87.77   10.85
   0  11  13   93.26   10.74
   0  12   6  104.19    9.42
   0 -12  -6   68.28    8.40
   0 -12  -6   67.66    9.65
   0  12   7   67.62    9.14
   0 -12  -7   70.27   10.54
   0 -12  -7   48.40   11.21
   0  12   8   81.74    8.83
   0 -12  -8   51.32   11.48
   0 -12  -8   49.33   10.82
   0  12   8   58.59   10.66
   0  12   9   96.18    8.95
   0 -12  -9   92.87   11.79
   0 -12  -9   87.73   11.56
   0  12   9   98.67   11.63
   0  12  10   82.60    8.75
   0 -12 -10   57.70   11.36
   0 -12 -10   69.76   11.52
   0  12  10   77.35   12.02
   0  13   6  564.92   26.03
   1   0 -23   10.85    7.74
   1   0 -23    3.93    6.26
  -1   0  23   27.82    7.43
   1   0 -22   63.42    9.69
  -1   0  22   65.60   10.12
   1   0 -22   67.58    7.98
  -1   0  22   64.04    8.25
   1   0 -21    3.46    9.69
  -1   0  21   22.22    9.92
   1   0 -21   11.44    7.51
  -1   0  21    0.04    7.86
   1   0 -20   36.69   10.54
  -1   0  20   36.92   10.97
   1   0 -20   29.22    8.05
  -1   0  20   44.86    8.56
   1   0 -19    4.90   10.78
  -1   0  19   10.12    9.84
   1   0 -19    1.52    8.05
  -1   0  19    9.03    7.70
   1   0 -18   43.61   11.36
  -1   0  18   42.10   10.39
   1   0 -18   37.78    8.13
  -1   0  18   30.54    8.75
   1   0 -17   74.08   11.48
  -1   0  17   47.31   11.09
   1   0 -17   75.13    8.99
  -1   0  17   85.09    9.88
   1   0 -16  282.50   17.35
  -1   0  16  283.55   17.90
   1   0 -16  283.82   13.89
  -1   0  16  256.86   13.50
   1   0 -15   23.42    9.69
  -1   0  15   19.73    9.61
   1   0 -15   15.10    8.44
  -1   0  15   28.75    8.40
   1   0 -14  542.36   26.81
  -1   0  14  530.69   26.42
   1   0 -14  498.00   19.92
  -1   0  14  481.27   19.26
   1   0 -13  517.46   25.41
  -1   0  13  541.58   26.92
   1   0 -13  544.30   21.17
  -1   0  13  501.12   19.69
   1   0 -12  724.83   33.34
  -1   0  12  721.72   33.89
   1   0 -12  690.59   24.86
  -1   0  12  699.93   25.48
   1   0 -11  217.60   13.93
  -1   0  11  217.72   14.47
   1   0 -11  230.17   12.14
  -1   0  11  234.65   12.41
   1   0 -10 1980.74   85.24
  -1   0  10 1951.56   84.12
   1   0 -10 2009.14   64.47
  -1   0  10 2129.36   68.59
   1   0  -9  520.57   25.06
  -1   0   9  535.74   25.91
   1   0  -9  531.46   19.88
  -1   0   9  565.70   21.28
   1   0  -8 3385.65  143.57
  -1   0   8 3400.44  143.99
   1   0  -8 3595.75  113.06
  -1   0   8 3422.23  107.81
   1   0  -7 1445.77   62.33
  -1   0   7 1444.99   62.37
   1   0  -7 1490.12   48.36
  -1   0   7 1551.98   50.50
   1   0  -6 1149.30   49.72
  -1   0   6 1210.00   52.29
   1   0  -6 1306.48   42.99
  -1   0   6 1286.64   42.14
  -1   0   5  735.72   32.72
   1   0  -5  722.50   25.37
  -1   0   5  740.00   25.68
   1   0  -4 9049.68  280.87
  -1   0   4 9477.65  294.06
  -1   0   3 4688.25  197.02
   1   0  -3 4804.97  150.14
  -1   0   3 4458.70  139.32
   1   0  -2  235.19   12.61
  -1   0   2  195.23   10.93
   1   0  -1    6.19    7.82
  -1   0   1    5.14    8.25
   1   0   0 2920.72   91.94
  -1   0   0 2805.17   88.63
  -1   0   0 2835.90   89.21
   1   0   1   10.97    7.66
  -1   0  -1   -1.01    7.86
  -1   0  -1    3.58    7.74
  -1   0  -2   -5.60    7.35
   1   0   2    1.40    8.64
  -1   0  -2   -2.84    7.70
  -1   0  -2   -6.11    7.59
  -1   0  -3 2304.05   97.93
   1   0   3 2112.24   67.19
  -1   0  -3 2128.19   67.62
  -1   0  -3 2126.64   67.62
  -1   0  -4  529.91   24.98
   1   0   4  564.92   20.58
  -1   0  -4  538.08   19.61
  -1   0  -5 1829.00   78.59
   1   0   5 1697.11   54.55
  -1   0  -5 1855.85   59.49
   1   0   6  295.22   16.89
  -1   0  -6  306.16   16.92
   1   0   6  336.08   14.20
  -1   0  -6  332.92   14.36
   1   0   7   61.94    9.53
  -1   0  -7   60.89    9.73
   1   0   7   58.79    8.13
  -1   0  -7   50.85    8.17
   1   0   8 1907.20   82.37
  -1   0  -8 1811.49   78.20
   1   0   8 1932.10   62.17
  -1   0  -8 1869.46   60.34
   1   0   9 3289.55  139.91
  -1   0  -9 3333.52  141.62
   1   0   9 3352.19  105.83
  -1   0  -9 3357.25  105.79
   1   0  10  275.38   16.89
  -1   0 -10  272.77   16.57
   1   0  10  279.54   13.31
  -1   0 -10  301.80   13.70
   1   0  11  650.52   31.16
  -1   0 -11  653.24   31.01
   1   0  11  636.12   23.34
  -1   0 -11  640.79   23.03
   1   0  12  423.30   22.22
  -1   0 -12  431.47   22.41
   1   0  12  427.19   17.51
  -1   0 -12  440.42   17.47
   1   0  13  105.36   11.59
  -1   0 -13  121.74   11.75
   1   0  13  110.38    9.92
  -1   0 -13  104.11    9.30
  -1   0 -14  405.80   21.55
   1   0  14  388.17   16.65
  -1   0 -14  405.02   17.31
  -1   0 -15  134.15   12.22
   1   0  15  130.73   10.12
  -1   0 -15  122.40    9.84
  -1   0 -16 1979.18   85.24
   1   0  16 1917.71   62.33
  -1   0 -16 1893.58   61.32
  -1   0 -17  494.89   24.90
   1   0  17  474.66   19.03
  -1   0 -17  508.51   20.11
  -1   0 -18   93.57   11.75
   1   0  18   80.03    8.99
  -1   0 -18   89.87    9.69
  -1   0 -19   22.60   10.15
   1   0  19   14.32    7.66
  -1   0 -19   11.91    7.70
  -1   0 -20   96.61   11.24
   1   0  20   95.87    9.26
  -1   0 -20   87.35    8.48
  -1   0 -21   49.92    9.69
   1   0  21   46.88    7.66
  -1   0 -21   49.61    8.21
  -1   0 -22   25.41    8.72
   1   0  22   22.53    7.20
  -1   0 -22   13.19    6.73
   1   1 -23   -3.27    8.09
  -1   1  23   15.99    8.99
   1  -1 -23    2.10    6.34
  -1  -1  23   -1.60    7.70
   1   1 -23    8.29    6.96
  -1   1  23    1.87    7.59
   1   1 -22  257.83   15.10
  -1   1  22  252.93   15.21
   1  -1 -22  263.05   12.72
  -1  -1  22  251.69   12.49
   1   1 -22  292.85   12.88
  -1   1  22  279.62   12.88
   1   1 -21   29.22   10.04
  -1   1  21   40.00   10.04
   1  -1 -21   19.49    7.08
  -1  -1  21   36.65    8.83
   1   1 -21   48.98    8.09
  -1   1  21   41.16    8.33
   1   1 -20  143.76   11.91
  -1   1  20  143.37   12.53
   1  -1 -20  148.20   10.23
  -1  -1  20  143.37   10.27
   1   1 -20  133.80    9.18
  -1   1  20  125.90    9.92
   1  -1 -19  189.40   13.42
  -1  -1  19  229.35   15.25
   1   1 -19  197.10   14.24
  -1   1  19  201.50   14.43
   1  -1 -19  184.30   10.82
  -1  -1  19  197.06   11.91
   1   1 -19  205.50   11.75
  -1   1  19  206.48   11.79
   1  -1 -18  457.15   22.95
  -1  -1  18  442.37   23.38
   1   1 -18  456.76   23.31
  -1   1  18  448.98   23.42
   1  -1 -18  452.09   17.66
  -1  -1  18  448.98   18.36
   1   1 -18  423.69   17.62
  -1   1  18  435.37   17.78
   1  -1 -17 1207.66   53.34
  -1  -1  17 1281.58   56.80
   1   1 -17 1304.93   57.97
  -1   1  17 1285.47   57.15
   1  -1 -17 1276.53   42.21
  -1  -1  17 1234.12   41.71
   1   1 -17 1300.65   43.38
  -1   1  17 1325.55   44.43
   1  -1 -16  780.86   35.56
  -1  -1  16  854.39   39.57
   1   1 -16  885.13   41.12
  -1   1  16  843.50   39.06
   1  -1 -16  822.87   28.79
  -1  -1  16  817.04   29.06
   1   1 -16  856.33   30.42
  -1   1  16  865.67   30.66
   1  -1 -15 1009.24   45.33
  -1  -1  15 1014.68   45.87
   1   1 -15  989.01   44.94
  -1   1  15  931.81   42.33
   1  -1 -15 1060.98   35.91
  -1  -1  15 1043.09   35.76
   1   1 -15  976.95   33.54
  -1   1  15  985.50   34.16
   1   1 -14 1573.77   68.94
  -1   1  14 1590.89   69.60
   1  -1 -14 1528.64   50.07
  -1  -1  14 1542.26   50.77
   1   1 -14 1471.45   48.48
  -1   1  14 1523.19   50.42
   1  -1 -13   21.17    8.79
  -1  -1  13   24.43    9.92
   1   1 -13   34.59    9.42
  -1   1  13   38.05   10.27
   1  -1 -13   30.35    8.17
  -1  -1  13   34.55    8.48
   1   1 -13   28.21    7.59
  -1   1  13   33.62    8.40
   1  -1 -12  519.79   25.68
  -1  -1  12  512.01   25.33
   1   1 -12  532.24   25.56
  -1   1  12  580.49   28.25
   1  -1 -12  506.18   19.38
  -1  -1  12  573.48   21.79
   1   1 -12  560.26   20.74
  -1   1  12  523.68   20.31
   1  -1 -11 1276.14   56.14
  -1  -1  11 1323.99   58.44
   1   1 -11 1259.80   55.05
  -1   1  11 1253.18   55.36
   1  -1 -11 1290.53   42.88
  -1  -1  11 1332.94   44.28
   1   1 -11 1261.74   41.63
  -1   1  11 1238.79   41.40
   1  -1 -10 2007.19   86.72
  -1  -1  10 2005.25   86.33
   1   1 -10 2031.70   86.88
  -1   1  10 2126.25   91.24
   1  -1 -10 2076.83   66.84
  -1  -1  10 2149.98   69.10
   1   1 -10 2096.29   66.96
  -1   1  10 2259.31   72.68
  -1  -1   9 1474.95   64.00
   1   1  -9 1425.54   61.63
  -1   1   9 1513.47   65.71
   1  -1  -9 1517.75   49.68
  -1  -1   9 1476.12   48.28
   1   1  -9 1460.94   47.86
  -1   1   9 1471.84   48.32
  -1  -1   8  367.86   18.56
   1   1  -8  350.55   18.01
  -1   1   8  343.39   18.01
   1  -1  -8  365.26   15.37
  -1  -1   8  392.96   16.07
   1   1  -8  372.57   15.48
  -1   1   8  384.86   16.03
  -1  -1   7 1786.98   76.49
   1   1  -7 1686.99   72.25
  -1   1   7 1797.10   77.04
   1  -1  -7 1851.95   59.33
  -1  -1   7 1972.18   63.26
   1   1  -7 1790.09   57.58
  -1   1   7 1781.53   57.31
  -1  -1   6  399.96   19.14
   1   1  -6  403.85   19.53
  -1   1   6  427.19   21.13
   1  -1  -6  418.64   16.73
  -1  -1   6  379.42   15.33
   1   1  -6  405.80   15.99
  -1   1   6  398.40   15.99
  -1  -1   5  563.37   25.41
   1   1  -5  569.98   25.56
  -1   1   5  582.43   26.81
   1  -1  -5  630.29   22.68
  -1  -1   5  599.16   21.59
   1  -1  -4 9816.14  304.48
  -1  -1   4 8960.19  278.03
   1   1  -4 8878.49  275.38
  -1   1   4 8785.11  272.70
  -1  -1   3  818.98   35.13
   1   1  -3  791.75   34.16
   1  -1  -3  779.30   26.85
  -1  -1   3  787.08   27.00
   1   1  -3  776.19   26.65
  -1   1   3  824.82   28.17
  -1  -1   0 3678.62  154.93
   1  -1   0 3749.82  117.30
  -1  -1   0 3728.81  116.84
  -1  -1   0 3854.09  120.77
   1   1   0 3526.88  110.61
  -1   1   0 3775.11  118.12
  -1  -1  -1 5162.91  216.83
   1   1   1 4392.56  184.73
   1  -1   1 5275.74  164.26
  -1  -1  -1 5104.55  159.17
  -1  -1  -1 5116.22  159.59
   1   1   1 4855.55  151.54
   1   1   1 5069.53  158.16
  -1   1  -1 4773.84  148.74
  -1   1  -1 4773.84  148.86
  -1  -1  -2 2189.28   92.71
   1   1   2 2165.54   91.78
  -1  -1  -2 2125.47   67.66
  -1  -1  -2 2197.06   69.80
   1   1   2 2292.38   72.72
  -1   1  -2 2400.15   75.87
  -1   1  -2 2313.39   73.18
  -1  -1  -3 3976.26  167.53
   1   1   3 3864.21  162.86
   1  -1   3 3729.20  116.64
  -1  -1  -3 3707.80  116.21
  -1  -1  -3 3784.84  118.63
   1   1   3 3829.19  119.95
  -1   1  -3 3715.97  116.25
  -1   1  -3 3837.36  120.03
  -1  -1  -4 2265.53   96.37
   1   1   4 2145.70   91.39
  -1   1  -4 1967.51   84.51
   1  -1   4 2277.98   72.02
  -1  -1  -4 2155.43   68.86
   1   1   4 2211.84   70.38
  -1   1  -4 2222.35   70.38
  -1  -1  -5 5291.30  222.70
   1   1   5 4968.37  209.28
  -1   1  -5 5454.71  229.98
   1  -1   5 5271.85  164.26
  -1  -1  -5 5155.13  161.07
  -1  -1  -6  393.35   20.15
   1   1   6  392.18   20.15
  -1   1  -6  403.85   20.82
   1  -1   6  417.47   16.15
  -1  -1  -6  378.06   15.33
   1   1   6  391.01   15.80
  -1   1  -6  375.88   14.98
  -1  -1  -7 1266.41   55.36
   1   1   7 1287.81   56.45
  -1   1  -7 1278.86   56.18
   1  -1   7 1267.19   41.55
  -1  -1  -7 1314.65   43.23
   1   1   7 1277.69   42.10
  -1   1  -7 1253.96   40.89
  -1  -1  -8  557.92   26.92
   1   1   8  517.07   25.37
  -1   1  -8  529.13   25.99
   1  -1   8  526.02   19.49
  -1  -1  -8  524.46   19.61
   1   1   8  519.01   19.65
  -1   1  -8  486.33   18.48
  -1  -1  -9  812.76   37.12
   1   1   9  816.65   37.43
  -1   1  -9  792.53   36.38
   1  -1   9  778.52   27.12
  -1  -1  -9  778.52   27.20
   1   1   9  784.36   27.51
  -1   1  -9  781.24   27.51
  -1  -1 -10  640.79   30.39
   1   1  10  700.71   32.91
  -1   1 -10  717.05   33.50
   1  -1  10  673.47   24.28
  -1  -1 -10  727.55   26.18
   1   1  10  714.33   25.48
  -1   1 -10  713.55   25.41
  -1  -1 -11 1161.36   51.59
   1   1  11 1145.41   51.16
  -1   1 -11 1090.55   48.56
   1  -1  11 1158.25   38.79
  -1  -1 -11 1102.22   37.19
   1   1  11 1195.21   40.19
  -1   1 -11 1183.93   39.72
  -1  -1 -12 2376.42  102.13
   1   1  12 2556.16  109.48
  -1   1 -12 2410.26  103.49
   1  -1  12 2416.49   77.31
  -1  -1 -12 2487.30   79.76
   1   1  12 2402.87   76.96
  -1   1 -12 2382.64   76.10
  -1  -1 -13  726.00   34.39
   1   1  13  724.05   34.28
  -1   1 -13  735.34   34.63
   1  -1  13  673.08   24.63
  -1  -1 -13  692.93   25.60
   1   1  13  745.84   26.85
  -1   1 -13  711.60   25.64
  -1  -1 -14  252.93   16.42
   1   1  14  194.42   14.32
  -1   1 -14  221.69   15.60
   1  -1  14  249.55   13.07
  -1  -1 -14  231.07   12.64
   1   1  14  224.18   12.37
  -1   1 -14  199.28   11.28
  -1  -1 -15   64.97   11.67
   1   1  15   61.16   10.74
  -1   1 -15   60.50   10.85
   1  -1  15   85.24    9.26
  -1  -1 -15   59.84    8.79
   1   1  15   72.48    9.10
  -1   1 -15   66.61    8.01
  -1  -1 -16   47.62   11.28
   1   1  16   38.25   10.58
  -1   1 -16   23.34   10.35
   1  -1  16   36.69    8.25
  -1  -1 -16   40.77    8.40
   1   1  16   43.26    8.33
  -1   1 -16   39.57    8.17
  -1  -1 -17  227.91   15.48
   1   1  17  221.85   15.33
  -1   1 -17  269.27   16.65
   1  -1  17  256.20   13.03
  -1  -1 -17  236.90   12.57
   1   1  17  262.11   13.11
  -1   1 -17  270.60   13.03
  -1  -1 -18  649.35   31.24
   1   1  18  577.76   27.58
  -1   1 -18  656.74   30.85
   1  -1  18  659.08   24.08
  -1  -1 -18  634.18   23.54
   1   1  18  629.90   23.23
  -1   1 -18  631.84   23.07
  -1  -1 -19  257.45   15.99
  -1   1 -19  286.66   16.73
   1  -1  19  258.26   12.84
  -1  -1 -19  269.00   12.92
   1   1  19  288.45   13.58
  -1   1 -19  278.49   13.27
  -1  -1 -20  814.32   37.47
  -1   1 -20  829.88   37.97
   1  -1  20  812.37   28.13
  -1  -1 -20  822.49   28.25
   1   1  20  815.09   28.32
  -1   1 -20  803.03   27.70
  -1  -1 -21  418.64   21.55
  -1   1 -21  438.87   22.18
   1  -1  21  415.13   16.61
  -1  -1 -21  436.53   17.31
   1   1  21  417.86   16.65
  -1   1 -21  418.64   16.61
  -1  -1 -22   59.37    8.64
  -1   1 -22   72.87    9.57
   1  -1  22   73.53    8.05
  -1  -1 -22   61.43    7.47
   1   1  22   61.04    7.74
  -1   1 -22   66.37    7.66
   1   2 -23  127.42   11.28
  -1   2  23  149.48   12.33
   1  -2 -23  125.86    8.29
  -1  -2  23  135.82    9.88
   1   2 -23  126.76    9.53
  -1   2  23  110.69    8.95
   1   2 -22   11.75    9.07
  -1   2  22   13.46    9.38
   1  -2 -22   18.09    6.81
  -1  -2  22    0.27    7.94
   1   2 -22   24.28    7.51
  -1   2  22   50.15    7.47
   1   2 -21  528.35   25.68
  -1   2  21  497.23   24.59
   1  -2 -21  505.40   18.75
  -1  -2  21  509.68   19.69
   1   2 -21  483.61   18.40
  -1   2  21  481.27   18.33
   1   2 -20  153.06   12.14
  -1   2  20  154.85   12.26
   1  -2 -20  157.81   10.27
  -1  -2  20  131.04   10.04
   1   2 -20  156.87   10.08
  -1   2  20  168.66   10.62
   1   2 -19  265.03   16.96
  -1   2  19  235.00   14.94
   1  -2 -19  224.80   11.56
  -1  -2  19  242.12   12.72
   1   2 -19  253.75   12.49
  -1   2  19  234.92   12.33
   1   2 -18  410.85   21.36
  -1   2  18  391.40   20.74
   1  -2 -18  447.04   17.82
  -1  -2  18  413.19   17.39
   1   2 -18  399.18   16.15
  -1   2  18  424.47   17.51
   1   2 -17  501.90   24.82
  -1   2  17  496.45   25.02
   1  -2 -17  473.10   18.79
  -1  -2  17  471.94   18.99
   1   2 -17  447.43   17.31
  -1   2  17  465.71   18.75
   1   2 -16  580.88   28.44
  -1   2  16  611.61   29.61
   1  -2 -16  628.73   23.46
  -1  -2  16  589.44   22.37
   1   2 -16  597.61   21.94
  -1   2  16  588.66   22.22
   1   2 -15   27.20   10.04
  -1   2  15   41.01   10.66
   1  -2 -15   40.85    8.52
  -1  -2  15   31.90    8.87
   1   2 -15   43.11    8.33
  -1   2  15   42.56    8.68
   1   2 -14  306.00   19.03
  -1   2  14  281.41   16.89
   1  -2 -14  247.25   13.11
  -1  -2  14  282.81   14.05
   1   2 -14  259.74   12.84
  -1   2  14  291.53   14.24
   1   2 -13 1097.94   49.18
  -1   2  13 1045.81   47.00
   1  -2 -13 1108.84   37.62
  -1  -2  13 1008.46   34.47
   1   2 -13 1038.42   35.56
  -1   2  13 1085.49   37.00
  -1  -2  12    6.11    8.68
   1   2 -12   12.06    8.95
  -1   2  12  -18.99    9.80
   1  -2 -12   10.12    7.55
  -1  -2  12   -2.49    7.66
   1   2 -12   -1.44    7.39
  -1   2  12   -1.71    7.90
  -1  -2  11 2574.45  110.18
   1   2 -11 2556.16  109.06
  -1   2  11 2778.32  118.63
   1  -2 -11 2609.86   83.10
  -1  -2  11 2775.99   88.28
   1   2 -11 2625.81   83.69
  -1   2  11 2563.17   81.94
  -1  -2  10 2154.65   92.68
   1   2 -10 2452.67  104.62
  -1   2  10 2248.02   96.49
   1  -2 -10 2466.68   78.79
  -1  -2  10 2414.54   77.31
   1   2 -10 2343.73   74.82
  -1   2  10 2392.76   76.72
  -1  -2   9 3500.82  148.62
   1   2  -9 3810.51  160.84
  -1   2   9 3734.65  158.23
   1  -2  -9 4030.73  126.87
  -1  -2   9 4011.27  126.06
   1   2  -9 3876.66  121.93
  -1   2   9 4050.18  127.30
   1   2  -8  473.49   22.64
  -1   2   8  514.35   24.94
   1  -2  -8  516.68   19.84
  -1  -2   8  491.00   18.56
   1   2  -8  462.21   17.31
  -1   2   8  475.83   18.68
   1   2  -7  252.00   13.77
  -1   2   7  291.22   16.42
   1  -2  -7  252.62   12.14
  -1  -2   7  257.80   12.06
   1   2  -7  247.52   11.36
  -1   2   7  264.06   12.61
   1   2  -6 2740.97  116.10
  -1   2   6 2908.27  123.45
   1  -2  -6 2730.47   86.29
  -1  -2   6 2838.63   89.52
   1   2  -6 2801.28   88.40
  -1   2   6 2690.39   85.13
   1   2  -5  479.72   22.10
   1  -2  -5  551.70   20.23
  -1  -2   5  506.56   18.64
   1   2  -5  518.63   19.30
  -1   2   5  503.84   18.71
   1   2  -4 4478.15  188.31
   1  -2  -4 4641.56  145.00
  -1  -2   4 4618.22  144.19
   1   2  -4 4505.39  140.65
  -1   2   4 4598.76  143.60
   1  -2  -3 8322.12  258.22
  -1  -2   3 7952.51  246.90
   1   2  -3 8765.66  272.00
  -1   2   3 8038.11  249.39
   1  -2  -2 5081.20  158.23
  -1  -2   2 5108.44  159.21
   1   2  -2 5458.60  170.14
  -1   2   2 5053.97  157.46
   1   2  -1 3819.07  162.01
   1  -2  -1 3910.11  122.09
  -1  -2   1 4100.76  128.31
   1   2  -1 3795.34  118.78
  -1   2   1 4050.18  126.45
   1  -2   0 6933.16  215.15
  -1  -2   0 7551.77  234.65
  -1  -2   0 7139.36  221.92
   1   2   0 7575.12  235.31
  -1   2   0 7298.88  226.40
   1   2   1  974.61   41.86
   1  -2   1 1207.27   38.95
  -1  -2  -1 1134.52   37.39
  -1  -2  -1 1139.57   37.54
   1   2   1 1024.41   33.89
   1   2   1 1029.47   34.16
  -1   2  -1 1111.56   36.11
  -1   2  -1 1058.26   34.43
  -1  -2  -2 1566.77   66.76
   1   2   2 1468.72   62.72
  -1  -2  -2 1441.88   46.73
  -1  -2  -2 1507.24   48.75
   1   2   2 1571.05   50.62
  -1   2  -2 1532.92   48.87
  -1   2  -2 1538.37   49.06
  -1  -2  -3 1830.56   78.09
   1   2   3 1734.85   74.00
   1  -2   3 1830.95   58.13
  -1  -2  -3 1783.87   57.35
  -1  -2  -3 1704.89   54.78
   1   2   3 1649.64   52.95
  -1   2  -3 1820.83   57.85
  -1   2  -3 1823.55   57.85
  -1  -2  -4 7018.75  294.87
   1   2   4 6423.48  270.09
   1  -2   4 6345.67  197.14
  -1  -2  -4 6528.53  203.40
   1   2   4 6178.37  192.39
  -1   2  -4 6419.59  199.40
  -1   2  -4 6419.59  199.55
  -1  -2  -5 1266.02   55.01
   1   2   5 1211.94   52.68
   1  -2   5 1264.85   41.01
  -1  -2  -5 1233.34   40.62
   1   2   5 1205.72   39.72
  -1   2  -5 1232.95   39.96
  -1  -2  -6 4065.74  171.77
   1   2   6 4042.40  170.88
  -1   2  -6 3968.47  167.80
   1  -2   6 4089.09  127.73
  -1  -2  -6 4135.77  129.68
   1   2   6 3945.13  123.72
  -1   2  -6 4186.35  131.00
  -1  -2  -7 4598.76  194.11
   1   2   7 4552.07  192.32
  -1   2  -7 5018.95  212.08
   1  -2   7 4828.31  150.76
  -1  -2  -7 4692.14  147.03
   1   2   7 4773.84  149.48
  -1   2  -7 4913.91  153.60
  -1  -2  -8 1156.69   51.01
   1   2   8 1224.00   53.89
  -1   2  -8 1243.46   54.90
   1  -2   8 1171.09   38.63
  -1  -2  -8 1208.83   40.11
   1   2   8 1164.47   38.75
  -1   2  -8 1202.21   39.57
  -1  -2  -9 1751.58   75.87
   1  -2   9 1690.10   54.51
  -1  -2  -9 1627.46   53.11
   1   2   9 1613.07   52.68
  -1   2  -9 1723.56   55.68
  -1  -2 -10 1335.28   58.55
   1   2  10 1405.31   61.59
  -1   2 -10 1408.03   61.82
   1  -2  10 1362.12   44.66
  -1  -2 -10 1398.30   46.10
   1   2  10 1316.60   43.50
  -1   2 -10 1305.32   42.52
  -1  -2 -11 2093.18   90.15
   1   2  11 2207.56   95.01
  -1   2 -11 2146.87   92.56
   1  -2  11 2285.76   73.18
  -1  -2 -11 2124.69   68.28
   1   2  11 2254.25   72.37
  -1   2 -11 2102.90   67.15
  -1  -2 -12 2646.04  113.14
   1   2  12 2684.17  114.93
  -1   2 -12 2722.30  116.68
   1  -2  12 2809.45   89.29
  -1  -2 -12 2767.04   88.12
  -1  -2 -13 4824.42  204.22
   1   2  13 4629.89  195.97
  -1   2 -13 4641.56  196.52
   1  -2  13 4711.59  147.96
  -1  -2 -13 4520.95  141.93
   1   2  13 4641.56  145.98
  -1   2 -13 4812.75  151.04
  -1  -2 -14  223.40   15.60
   1  -2  14  235.62   12.64
  -1  -2 -14  230.37   12.18
   1   2  14  208.89   11.98
  -1   2 -14  210.64   12.06
  -1  -2 -15   24.12   10.66
   1   2  15    6.42    9.49
  -1   2 -15   16.85   10.19
   1  -2  15    8.40    7.98
  -1  -2 -15   14.43    7.55
   1   2  15   25.80    8.25
  -1   2 -15    6.50    8.60
  -1  -2 -16  483.22   24.74
   1   2  16  470.77   24.32
  -1   2 -16  439.26   22.84
   1  -2  16  471.55   18.79
  -1  -2 -16  465.32   18.21
  -1  -2 -17   45.17   10.66
   1   2  17   40.50   10.58
  -1   2 -17   35.87   10.12
   1  -2  17   18.99    8.21
  -1  -2 -17   32.25    7.70
   1   2  17   38.32    8.40
  -1   2 -17   35.02    7.94
  -1  -2 -18  204.92   14.43
   1   2  18  193.64   13.81
  -1   2 -18  216.63   14.67
   1  -2  18  204.42   11.63
  -1  -2 -18  209.55   11.52
   1   2  18  209.01   11.71
  -1   2 -18  205.31   11.48
  -1  -2 -19  538.47   26.50
   1   2  19  578.93   27.66
  -1   2 -19  529.52   25.29
   1  -2  19  596.83   22.10
  -1  -2 -19  570.37   21.52
   1   2  19  583.99   21.75
  -1   2 -19  582.82   21.52
  -1  -2 -20  365.22   19.38
   1   2  20  333.08   18.36
  -1   2 -20  364.17   19.69
   1  -2  20  350.35   15.06
  -1  -2 -20  365.26   14.94
   1   2  20  363.50   15.21
  -1   2 -20  360.04   15.21
  -1  -2 -21  132.83   10.70
   1   2  21  110.11    9.88
  -1   2 -21  105.48   10.27
   1  -2  21  131.54    9.61
  -1  -2 -21  117.19    8.91
   1   2  21  122.17    8.99
  -1   2 -21  126.10    9.53
  -1  -2 -22   -0.08    8.09
  -1   2 -22    5.17    8.05
   1  -2  22    2.02    7.16
  -1  -2 -22   15.52    6.26
   1   2  22   14.75    7.20
  -1   2 -22    9.26    7.39
   1   3 -22  152.44   11.98
  -1   3  22  165.86   12.26
   1  -3 -22  165.00    9.14
  -1  -3  22  155.24   10.19
   1   3 -22  150.37    9.42
  -1   3  22  152.05    9.22
   1   3 -21  266.12   15.60
  -1   3  21  251.92   15.29
   1  -3 -21  281.96   12.41
  -1  -3  21  250.52   12.84
   1   3 -21  276.12   12.72
  -1   3  21  286.86   12.96
   1   3 -20   97.15   11.05
  -1   3  20   96.41   10.66
   1  -3 -20  113.92    9.57
  -1  -3  20  105.05    9.84
   1   3 -20  101.70    8.91
  -1   3  20   84.47    8.87
   1   3 -19  181.73   13.34
  -1   3  19  179.32   12.92
   1  -3 -19  193.29   10.74
  -1  -3  19  204.18   12.33
   1   3 -19  171.19   10.15
  -1   3  19  175.78   10.89
   1   3 -18   -1.56    9.57
  -1   3  18    1.40    9.65
   1  -3 -18   -2.02    7.94
  -1  -3  18   15.95    8.87
   1   3 -18   11.94    7.35
  -1   3  18    3.74    8.01
   1   3 -17  869.56   39.68
  -1   3  17  881.62   40.42
   1  -3 -17  846.22   29.80
  -1  -3  17  824.04   29.22
   1   3 -17  836.10   28.95
  -1   3  17  841.94   29.53
   1   3 -16  536.13   26.11
  -1   3  16  536.13   26.57
   1  -3 -16  541.58   20.97
  -1  -3  16  522.13   20.70
   1   3 -16  488.28   19.38
  -1   3  16  522.52   20.31
   1   3 -15  357.24   19.41
  -1   3  15  347.05   19.26
   1  -3 -15  340.20   15.60
  -1  -3  15  348.41   15.72
   1   3 -15  330.71   15.45
  -1   3  15  351.40   15.60
   1   3 -14 1022.47   46.03
  -1   3  14  966.05   43.73
   1  -3 -14  989.40   34.35
  -1  -3  14  956.71   33.19
   1   3 -14 1001.46   34.24
  -1   3  14 1004.18   34.70
   1   3 -13  202.00   14.08
  -1   3  13  193.56   14.20
   1  -3 -13  182.47   11.67
  -1  -3  13  176.60   11.17
   1   3 -13  193.21   11.01
  -1   3  13  182.94   11.32
   1   3 -12  475.05   24.16
  -1   3  12  425.64   22.45
   1  -3 -12  435.75   17.97
  -1  -3  12  454.43   18.05
   1   3 -12  430.70   16.57
  -1   3  12  475.44   18.99
   1   3 -11  620.17   29.34
  -1   3  11  664.91   31.44
   1  -3 -11  658.69   24.12
  -1  -3  11  647.02   23.62
   1   3 -11  621.73   22.22
  -1   3  11  642.35   23.85
   1   3 -10  616.28   29.26
  -1   3  10  691.37   32.56
   1  -3 -10  610.83   22.33
  -1  -3  10  658.30   23.81
   1   3 -10  612.78   21.59
  -1   3  10  630.68   23.31
   1   3  -9   71.24    8.64
  -1   3   9   88.63   10.89
   1  -3  -9   83.18    8.72
  -1  -3   9   78.86    8.21
   1   3  -9   70.15    8.13
  -1   3   9   93.49    9.14
   1   3  -8 1443.44   62.21
  -1   3   8 1571.44   68.40
   1  -3  -8 1543.81   50.38
  -1  -3   8 1499.46   48.67
   1   3  -8 1444.21   46.96
  -1   3   8 1507.24   49.02
   1   3  -7   31.24    7.08
  -1   3   7   42.68    9.26
   1  -3  -7   24.12    6.93
  -1  -3   7   22.53    6.93
   1   3  -7   38.17    7.35
  -1   3   7   32.10    7.78
   1   3  -6  102.40    8.13
   1  -3  -6   94.31    8.13
  -1  -3   6  112.13    8.05
   1   3  -6  117.58    9.03
  -1   3   6  118.08    8.91
   1   3  -5 2177.60   92.44
   1  -3  -5 2223.12   70.62
  -1  -3   5 2160.10   68.51
   1   3  -5 2233.24   70.93
  -1   3   5 2184.61   69.37
   1   3  -4  133.22    8.72
   1  -3  -4  123.41    8.29
  -1  -3   4  133.33    8.36
   1   3  -4  142.55    8.75
  -1   3   4  134.07    8.87
   1  -3  -3  616.67   21.32
  -1  -3   3  605.78   21.13
   1   3  -3  643.13   21.98
  -1   3   3  660.63   22.80
   1  -3  -2  124.54    7.94
  -1  -3   2  117.15    8.09
   1   3  -2  110.07    7.66
  -1   3   2  115.24    7.39
   1  -3  -1  806.15   26.53
  -1  -3   1  840.38   28.29
  -1  -3   1  838.44   28.05
   1   3  -1  873.06   28.95
  -1   3   1  833.38   27.35
   1  -3   0  575.04   19.34
  -1  -3   0  637.29   22.14
  -1  -3   0  569.98   20.04
   1   3   0  618.62   21.40
  -1   3   0  618.62   20.78
   1   3   1 2679.11  113.14
   1  -3   1 2716.85   85.05
  -1  -3  -1 2953.79   92.83
  -1  -3  -1 2616.86   82.44
   1   3   1 2789.22   87.85
  -1   3  -1 2528.93   79.29
  -1   3  -1 2680.28   83.92
   1   3   2 7302.77  306.51
  -1  -3  -2 6618.02  205.74
  -1  -3  -2 6968.17  216.63
   1   3   2 7532.32  234.10
  -1   3  -2 7232.74  224.41
  -1   3  -2 7178.27  222.86
   1   3   3  545.08   24.82
   1  -3   3  654.80   22.02
  -1  -3  -3  659.86   23.34
  -1  -3  -3  610.83   21.83
   1   3   3  576.21   20.78
  -1   3  -3  617.45   21.09
  -1   3  -3  564.54   19.30
   1   3   4 2907.49  123.22
   1  -3   4 2925.78   91.63
  -1  -3  -4 2954.96   93.22
   1   3   4 2696.23   85.21
  -1   3  -4 2853.41   89.33
  -1   3  -4 3049.89   95.63
  -1  -3  -5 3253.76  137.89
   1   3   5 3235.47  136.99
   1  -3   5 3257.65  101.94
  -1  -3  -5 3181.00  100.30
   1   3   5 3209.80  101.00
  -1   3  -5 3178.28   99.45
  -1   3  -5 3474.75  108.90
  -1  -3  -6  698.76   32.14
   1   3   6  692.15   31.75
   1  -3   6  707.32   24.04
  -1  -3  -6  683.98   24.47
   1   3   6  626.40   22.49
  -1   3  -6  685.15   23.23
  -1  -3  -7  916.64   41.05
   1   3   7  896.02   40.23
   1  -3   7  877.73   29.22
  -1  -3  -7  880.46   30.46
   1   3   7  874.62   29.96
  -1   3  -7  911.97   30.23
  -1  -3  -8 1888.14   81.35
   1   3   8 1897.86   81.94
  -1   3  -8 2018.86   87.19
   1  -3   8 1918.10   61.20
  -1  -3  -8 1956.61   63.07
   1   3   8 1834.84   59.25
  -1   3  -8 1940.66   61.78
  -1  -3  -9 1166.03   51.63
   1   3   9 1161.75   51.28
  -1   3  -9 1253.96   55.68
   1  -3   9 1169.92   38.67
  -1  -3  -9 1227.89   40.81
   1   3   9 1161.36   39.06
  -1   3  -9 1120.90   37.51
  -1  -3 -10   22.68    9.42
   1   3  10   25.99    9.73
  -1   3 -10   53.03   10.15
   1  -3  10   24.43    7.16
  -1  -3 -10   32.14    7.78
   1   3  10   35.25    7.78
  -1   3 -10   36.81    7.70
  -1  -3 -11  239.43   15.72
   1   3  11  248.50   15.80
  -1   3 -11  263.59   16.11
   1  -3  11  259.90   12.45
  -1  -3 -11  262.89   13.23
   1   3  11  246.71   12.68
  -1   3 -11  227.68   11.71
  -1  -3 -12  249.00   16.15
   1   3  12  297.48   17.62
  -1   3 -12  299.97   17.31
   1  -3  12  266.20   12.68
  -1  -3 -12  257.17   13.31
   1   3  12  279.19   13.46
  -1   3 -12  242.89   12.02
  -1  -3 -13  272.85   17.39
   1   3  13  278.84   16.57
  -1   3 -13  253.24   15.64
   1  -3  13  268.26   12.84
  -1  -3 -13  276.55   13.93
   1   3  13  249.78   12.76
  -1   3 -13  236.51   12.06
  -1  -3 -14  419.41   21.83
   1   3  14  448.98   23.15
  -1   3 -14  430.70   22.29
   1  -3  14  426.42   17.39
  -1  -3 -14  416.69   17.27
   1   3  14  423.69   17.39
  -1   3 -14  429.53   17.04
  -1  -3 -15  404.63   21.44
   1   3  15  394.90   21.17
  -1   3 -15  399.18   20.74
   1  -3  15  396.85   16.65
  -1  -3 -15  427.58   17.62
   1   3  15  370.35   15.80
  -1   3 -15  379.69   15.95
  -1  -3 -16  260.64   15.99
   1   3  16  251.92   16.11
  -1   3 -16  267.05   15.72
   1  -3  16  284.60   13.81
  -1  -3 -16  290.83   13.81
   1   3  16  268.88   13.03
  -1   3 -16  297.99   14.43
  -1  -3 -17  371.52   20.08
   1   3  17  394.12   21.20
  -1   3 -17  353.08   19.14
   1  -3  17  353.39   15.33
  -1  -3 -17  340.78   14.75
   1   3  17  379.46   15.87
  -1   3 -17  390.62   16.57
  -1  -3 -18   74.04   11.79
   1   3  18   66.14   10.78
  -1   3 -18   57.78   10.70
   1  -3  18   55.79    8.48
  -1  -3 -18   65.64    8.17
   1   3  18   72.99    8.40
  -1   3 -18   70.03    8.99
  -1  -3 -19  131.97   11.75
   1   3  19  127.11   11.75
  -1   3 -19  115.98   10.74
   1  -3  19  123.18    9.84
  -1  -3 -19  140.30   10.19
   1   3  19  118.43    9.22
  -1   3 -19  124.31   10.35
  -1  -3 -20   70.69   10.47
   1   3  20   81.98   10.27
  -1   3 -20   84.16   10.43
   1  -3  20  103.84    9.38
  -1  -3 -20   84.04    8.25
   1   3  20  103.34    8.44
  -1   3 -20   86.49    9.34
  -1  -3 -21   29.88    9.22
   1   3  21   29.34    8.79
  -1   3 -21   24.78    8.25
   1  -3  21   25.41    7.90
  -1  -3 -21   24.71    6.81
   1   3  21   41.82    7.39
  -1   3 -21   19.96    7.55
   1   4 -22   27.20    9.38
  -1   4  22   10.08    8.68
   1  -4 -22   23.77    6.81
  -1  -4  22   20.27    8.17
   1   4 -22   22.06    7.47
  -1   4  22   19.80    6.77
   1   4 -21   26.85    9.18
  -1   4  21   34.67    8.95
   1  -4 -21   39.76    7.74
  -1  -4  21   44.55    8.87
   1   4 -21   25.83    7.78
  -1   4  21   38.36    7.55
   1   4 -20  104.11   10.89
  -1   4  20  109.33   11.01
   1   4 -20  100.26    8.83
  -1   4  20  120.22    8.72
   1   4 -19    7.08    9.61
  -1   4  19  -14.01    8.87
   1  -4 -19    3.35    7.82
  -1  -4  19    9.61    8.25
   1   4 -19    1.60    7.78
  -1   4  19   12.02    7.66
   1   4 -18  381.75   20.35
  -1   4  18  405.02   21.20
   1  -4 -18  370.62   15.72
  -1  -4  18  361.21   16.19
   1   4 -18  391.79   16.03
  -1   4  18  392.57   16.26
   1   4 -17  218.97   14.63
  -1   4  17  211.30   14.24
   1  -4 -17  209.12   12.14
  -1  -4  17  200.33   12.22
   1   4 -17  192.51   11.52
  -1   4  17  216.48   11.94
   1   4 -16  976.95   44.16
  -1   4  16  968.77   43.73
   1  -4 -16  992.51   34.16
  -1  -4  16 1020.91   35.09
   1   4 -16 1032.58   35.25
  -1   4  16 1015.46   34.51
   1   4 -15  726.39   34.04
  -1   4  15  706.16   33.23
   1  -4 -15  719.77   26.11
  -1  -4  15  680.87   25.09
   1   4 -15  679.70   24.24
  -1   4  15  748.17   26.88
   1   4 -14  417.47   21.40
  -1   4  14  430.31   22.29
   1  -4 -14  427.58   18.09
  -1  -4  14  415.52   17.35
   1   4 -14  435.75   17.31
  -1   4  14  426.81   17.74
   1   4 -13  722.50   33.15
  -1   4  13  717.83   33.50
   1  -4 -13  734.56   26.61
  -1  -4  13  715.10   25.76
   1   4 -13  764.51   27.20
  -1   4  13  737.28   26.61
   1   4 -12    8.87    8.91
  -1   4  12   14.24    8.48
   1  -4 -12    8.33    8.01
  -1  -4  12   10.93    7.66
   1   4 -12   24.63    7.31
  -1   4  12   14.12    7.94
   1   4 -11  769.18   35.17
  -1   4  11  749.73   34.90
   1  -4 -11  722.50   26.03
  -1  -4  11  759.07   26.65
   1   4 -11  749.34   26.61
  -1   4  11  763.74   27.55
   1   4 -10  847.00   38.36
  -1   4  10  888.24   40.81
   1  -4 -10  802.25   28.17
  -1  -4  10  855.56   29.65
   1   4 -10  826.77   28.44
  -1   4  10  848.16   29.34
   1   4  -9  324.40   17.55
  -1   4   9  355.18   19.57
   1  -4  -9  321.80   14.40
  -1  -4   9  330.12   14.05
   1   4  -9  312.77   13.77
  -1   4   9  297.01   13.73
   1   4  -8 2804.00  119.02
  -1   4   8 3024.21  128.86
   1  -4  -8 2781.04   88.20
  -1  -4   8 2783.38   87.93
   1   4  -8 2779.49   87.81
  -1   4   8 2826.18   89.64
   1   4  -7 1103.78   48.36
   1  -4  -7 1147.75   38.01
  -1  -4   7 1092.11   36.14
   1   4  -6 1516.97   65.21
   1  -4  -6 1450.83   47.04
  -1  -4   6 1345.78   43.54
   1   4  -6 1348.50   43.42
  -1   4   6 1416.59   46.14
   1  -4  -5 2487.30   78.67
  -1  -4   5 2426.22   76.57
   1   4  -5 2404.82   75.95
  -1   4   5 2501.31   79.21
   1  -4  -4 2179.55   69.10
  -1  -4   4 2119.63   67.00
   1   4  -4 2248.41   71.16
  -1   4   4 2248.02   71.08
   1  -4  -3 2699.73   84.78
  -1  -4   3 2697.40   84.78
   1   4  -3 2698.95   84.93
  -1   4   3 2750.70   86.26
   1  -4  -2  265.93   10.82
  -1  -4   2  244.22   11.13
  -1  -4   2  234.30   10.47
   1   4  -2  262.39   11.56
  -1   4   2  250.75   10.58
   1  -4  -1 6123.90  190.18
  -1  -4   1 6162.81  191.69
  -1  -4   1 6120.01  190.29
   1   4  -1 6509.08  202.35
  -1   4   1 6042.20  187.80
   1  -4   0 2487.69   77.89
  -1  -4   0 2702.84   85.09
  -1  -4   0 2683.00   84.51
  -1   4   0 2668.60   83.42
   1  -4   1 1851.18   58.20
  -1  -4  -1 1971.01   62.76
  -1  -4  -1 1912.65   60.89
   1   4   1 1889.69   60.27
  -1   4  -1 1866.74   58.59
  -1   4  -1 1895.14   59.57
   1   4   2 2817.62  119.05
  -1  -4  -2 2923.83   92.01
  -1  -4  -2 2771.71   87.35
   1   4   2 3000.09   94.39
  -1   4  -2 2726.58   85.24
  -1   4  -2 2784.16   86.96
   1   4   3  650.13   29.45
  -1  -4  -3  615.50   21.75
  -1  -4  -3  612.78   21.75
   1   4   3  597.99   21.20
  -1   4  -3  637.68   20.89
  -1   4  -3  631.45   20.82
   1   4   4 3170.89  134.27
   1  -4   4 3300.84  103.06
  -1  -4  -4 3301.23  103.88
   1   4   4 3142.10   98.98
  -1   4  -4 3074.79   95.98
  -1   4  -4 3084.52   96.33
   1   4   5    7.86    7.51
   1  -4   5   32.99    5.21
  -1  -4  -5   22.33    7.28
   1   4   5   21.75    7.12
  -1   4  -5   20.78    4.86
  -1   4  -5   20.31    4.90
   1   4   6 1937.16   83.03
   1  -4   6 1942.22   61.36
  -1  -4  -6 1920.04   61.82
   1   4   6 1954.67   62.64
  -1   4  -6 2011.08   63.61
  -1   4  -6 2052.32   65.01
   1   4   7 1179.26   51.94
   1  -4   7 1106.89   36.03
  -1  -4  -7 1126.35   37.86
   1   4   7 1096.39   36.57
  -1   4  -7 1161.75   38.13
   1   4   8  913.92   41.28
   1  -4   8  887.07   29.53
  -1  -4  -8  899.13   30.93
   1   4   8  882.01   30.27
  -1   4  -8  910.41   30.39
   1   4   9  673.47   31.24
  -1   4  -9  697.21   32.64
   1  -4   9  680.48   23.66
  -1  -4  -9  729.50   26.15
   1   4   9  641.18   23.27
  -1   4  -9  682.03   23.66
   1   4  10  763.35   35.52
  -1   4 -10  795.25   36.49
   1  -4  10  719.77   25.25
  -1  -4 -10  748.17   26.77
   1   4  10  740.39   26.50
  -1   4 -10  763.74   26.03
  -1  -4 -11  458.32   23.89
   1   4  11  447.04   22.76
  -1   4 -11  513.57   25.29
   1  -4  11  525.24   19.80
  -1  -4 -11  471.55   18.91
   1   4  11  482.83   18.99
  -1   4 -11  442.76   16.65
  -1  -4 -12   20.00    9.49
   1   4  12   25.91   10.12
  -1   4 -12   37.16    9.92
   1  -4  12   36.57    7.70
  -1  -4 -12   25.25    8.72
   1   4  12   22.06    7.66
  -1   4 -12   33.81    7.63
  -1  -4 -13  399.18   21.28
   1   4  13  412.41   21.94
  -1   4 -13  390.62   20.58
   1  -4  13  386.69   15.91
  -1  -4 -13  398.40   17.08
   1   4  13  390.23   16.34
  -1   4 -13  405.80   16.73
  -1  -4 -14   79.56   10.50
   1   4  14   85.17   11.36
  -1   4 -14   70.69   10.12
   1  -4  14   60.89    8.36
  -1  -4 -14   68.24    9.22
   1   4  14   67.81    8.33
  -1   4 -14   77.58    8.99
  -1  -4 -15  841.55   38.63
   1   4  15  760.62   35.41
  -1   4 -15  815.48   36.92
   1  -4  15  824.04   28.87
  -1  -4 -15  841.94   29.69
   1   4  15  802.64   28.29
  -1   4 -15  885.13   30.15
  -1  -4 -16   54.43   10.43
   1   4  16   80.77   10.89
  -1   4 -16   79.37    9.57
   1  -4  16   75.95    8.75
  -1  -4 -16   92.36    9.42
   1   4  16   69.99    8.44
  -1   4 -16   77.04    8.25
   1   4  17  892.52   40.50
  -1   4 -17  843.50   37.97
   1  -4  17  888.24   30.50
  -1  -4 -17  912.75   31.24
   1   4  17  881.23   30.39
  -1   4 -17  922.86   31.32
   1   4  18  376.58   20.04
  -1   4 -18  357.24   19.22
   1  -4  18  356.42   15.56
  -1  -4 -18  391.79   16.11
   1   4  18  385.29   15.80
  -1   4 -18  383.81   15.87
   1   4  19   67.39   10.12
  -1   4 -19   51.40    9.07
   1  -4  19   68.63    9.03
  -1  -4 -19   64.08    8.60
   1   4  19   70.15    8.17
  -1   4 -19   63.46    8.64
   1   4  20  257.41   15.52
  -1   4 -20  227.25   14.63
   1  -4  20  243.75   12.53
  -1  -4 -20  234.88   11.91
   1   4  20  257.09   11.94
  -1   4 -20  260.83   12.92
   1   4  21  535.74   25.17
  -1   4 -21  563.37   25.87
   1  -4  21  543.53   20.46
  -1  -4 -21  544.30   19.57
   1   4  21  548.19   19.53
  -1   4 -21  590.21   21.40
   1   5 -21  134.69   11.32
  -1   5  21  136.25   10.78
   1  -5 -21  140.88    8.75
  -1  -5  21  128.43   10.00
   1   5 -21  148.43   10.04
  -1   5  21  155.12    8.72
   1   5 -20   18.36    9.73
  -1   5  20   12.45    9.26
   1  -5 -20    3.70    7.08
  -1  -5  20    6.42    8.56
   1   5 -20   10.39    7.35
  -1   5  20   17.90    7.00
   1   5 -19  663.75   31.24
  -1   5  19  635.35   29.76
   1  -5 -19  659.08   23.73
  -1  -5  19  627.95   23.46
   1   5 -19  599.16   21.87
  -1   5  19  625.62   22.72
   1   5 -18  304.60   17.31
  -1   5  18  303.32   17.16
   1  -5 -18  314.02   14.05
  -1  -5  18  292.69   14.47
   1   5 -18  312.54   13.62
  -1   5  18  323.59   14.36
   1   5 -17   18.91   10.23
  -1   5  17   43.96    9.49
   1  -5 -17   42.41    8.72
  -1  -5  17   51.16    8.99
   1   5 -17   36.26    7.63
  -1   5  17   36.14    7.94
   1   5 -16  125.82   10.66
  -1   5  16  148.97   12.49
   1  -5 -16  152.79   10.54
  -1  -5  16  139.21   10.58
   1   5 -16  141.39    9.30
  -1   5  16  148.23   10.47
   1   5 -15  504.23   24.86
  -1   5  15  541.97   26.77
   1  -5 -15  542.75   20.89
  -1  -5  15  549.36   21.01
   1   5 -15  516.68   19.14
  -1   5  15  518.63   19.92
   1   5 -14  886.29   40.39
  -1   5  14  845.83   38.56
   1  -5 -14  908.08   31.75
  -1  -5  14  907.30   31.71
   1   5 -14  938.43   32.25
  -1   5  14  974.61   33.54
   1   5 -13  600.72   28.79
  -1   5  13  638.85   30.46
   1  -5 -13  578.15   22.29
  -1  -5  13  601.11   22.57
   1   5 -13  598.77   21.87
  -1   5  13  640.01   23.93
   1   5 -12 4544.29  192.04
  -1   5  12 4139.66  175.62
   1  -5 -12 4221.37  132.98
  -1  -5  12 4380.88  137.53
   1   5 -12 4365.32  136.60
  -1   5  12 4166.90  131.47
   1   5 -11 1343.83   58.52
  -1   5  11 1298.31   57.47
   1  -5 -11 1199.10   40.23
  -1  -5  11 1262.13   41.94
   1   5 -11 1303.37   42.52
  -1   5  11 1247.74   41.82
   1   5 -10 1379.63   59.88
  -1   5  10 1350.06   59.68
   1  -5 -10 1351.23   44.66
  -1  -5  10 1376.13   45.17
   1   5 -10 1290.14   41.79
  -1   5  10 1281.97   42.52
   1   5  -9  490.61   23.81
  -1   5   9  508.90   25.37
   1  -5  -9  496.45   18.95
  -1  -5   9  497.62   18.71
   1   5  -9  486.33   18.21
  -1   5   9  480.50   18.56
   1   5  -8 2342.57  100.15
  -1   5   8 2128.97   91.94
   1  -5  -8 1994.35   63.92
  -1  -5   8 1968.67   62.95
   1   5  -8 1937.55   62.06
  -1   5   8 1928.21   61.86
   1   5  -7 2834.35  120.38
   1  -5  -7 2685.33   84.97
  -1  -5   7 2742.53   86.57
   1   5  -7 2567.06   81.08
  -1   5   7 2615.69   83.14
   1  -5  -6  422.91   16.15
  -1  -5   6  408.13   15.33
   1   5  -6  475.44   17.47
  -1   5   6  448.98   16.81
   1  -5  -5 1660.92   53.34
  -1  -5   5 1685.82   53.77
   1   5  -5 1662.09   53.22
  -1   5   5 1784.26   57.19
   1  -5  -4  896.02   29.72
  -1  -5   4  918.20   30.19
   1   5  -4  983.95   32.37
  -1   5   4  946.99   31.24
   1  -5  -3  499.17   17.43
  -1  -5   3  506.95   17.86
  -1  -5   3  498.00   17.86
   1   5  -3  512.01   18.05
  -1   5   3  489.45   17.08
   1  -5  -2  471.16   16.30
  -1  -5   2  475.05   16.81
  -1  -5   2  480.89   17.39
   1   5  -2  481.27   17.00
  -1   5   2  457.54   15.83
  -1   5   1  402.68   14.01
   1  -5   0 6960.39  216.63
  -1  -5   0 7042.10  218.54
  -1  -5   0 7256.08  225.42
  -1   5   0 6917.60  215.50
  -1   5   0 6983.74  217.29
  -1  -5  -1 1811.49   57.62
  -1  -5  -1 1847.68   58.87
  -1   5  -1 1767.53   55.56
  -1   5  -1 1790.87   56.45
   1   5   2  283.67   15.33
  -1  -5  -2  252.58   11.17
  -1  -5  -2  253.52   11.56
   1   5   2  268.38   12.06
  -1   5  -2  243.63    8.64
  -1   5  -2  257.02    9.26
   1   5   3 5505.29  231.65
  -1  -5  -3 5240.72  163.41
  -1  -5  -3 5458.60  170.18
   1   5   3 5127.89  160.18
  -1   5  -3 5466.38  170.84
  -1   5  -3 5341.88  166.99
   1   5   4 1318.16   57.47
  -1  -5  -4 1306.10   42.68
  -1  -5  -4 1217.78   39.84
   1   5   4 1246.96   40.81
  -1   5  -4 1276.14   40.54
  -1   5  -4 1302.20   41.47
   1   5   5  729.50   33.34
  -1  -5  -5  680.87   23.93
   1   5   5  657.91   22.95
  -1   5  -5  634.96   21.05
  -1   5  -5  686.70   22.76
   1   5   6  903.80   40.23
   1  -5   6  885.51   28.91
  -1  -5  -6  920.14   31.44
   1   5   6  854.39   29.61
  -1   5  -6  841.55   27.62
  -1   5  -6  877.73   28.56
   1   5   7 2418.05  103.41
   1  -5   7 2527.76   79.45
  -1  -5  -7 2510.64   80.03
   1   5   7 2290.43   73.18
  -1   5  -7 2408.32   75.98
  -1   5  -7 2441.39   76.76
   1   5   8 1011.96   45.13
   1  -5   8  996.01   32.68
  -1  -5  -8 1031.03   34.94
   1   5   8  975.39   32.84
  -1   5  -8 1006.51   32.68
   1   5   9  454.43   22.88
   1  -5   9  426.03   16.03
  -1  -5  -9  447.04   17.78
   1   5   9  442.37   17.82
  -1   5  -9  461.43   17.12
   1   5  10 3212.13  136.68
  -1   5 -10 3314.84  141.23
   1  -5  10 3233.14  101.86
  -1  -5 -10 2997.75   95.01
   1   5  10 3094.63   98.12
  -1   5 -10 3285.27  103.53
   1   5  11  676.98   32.21
  -1   5 -11  667.64   31.86
   1  -5  11  672.31   23.89
  -1  -5 -11  642.35   23.77
   1   5  11  653.63   24.01
  -1   5 -11  669.58   23.85
   1   5  12  792.14   36.69
  -1   5 -12  862.56   39.80
   1  -5  12  806.15   27.93
  -1  -5 -12  839.22   29.88
   1   5  12  817.43   28.67
  -1   5 -12  852.44   28.83
   1   5  13  893.30   40.97
  -1   5 -13  872.68   39.84
   1  -5  13  888.24   30.58
  -1  -5 -13  907.30   31.83
   1   5  13  850.50   29.65
  -1   5 -13  906.91   30.62
   1   5  14   89.68   11.52
  -1   5 -14   77.62   10.50
   1  -5  14   65.09    8.33
  -1  -5 -14   59.72    8.91
   1   5  14   59.88    8.05
  -1   5 -14   62.95    8.40
   1  -5  15 1130.24   37.90
  -1  -5 -15 1200.66   40.42
   1   5  15 1117.40   37.51
  -1   5 -15 1199.10   39.84
   1   5  16  200.95   13.81
  -1   5 -16  204.96   13.42
   1  -5  16  189.63   11.59
  -1  -5 -16  212.86   11.67
   1   5  16  186.36   10.78
  -1   5 -16  210.33   11.52
   1   5  17  638.07   30.11
  -1   5 -17  593.71   27.78
   1  -5  17  605.00   22.41
  -1  -5 -17  620.56   22.53
   1   5  17  594.10   21.83
  -1   5 -17  638.07   23.11
   1   5  18   40.89    9.77
  -1   5 -18   28.67    9.14
   1  -5  18   41.09    9.10
  -1  -5 -18   51.90    8.52
   1   5  18   33.30    7.12
  -1   5 -18   50.31    9.03
   1   5  19   55.83    9.92
  -1   5 -19   48.44    8.79
   1  -5  19   43.50    9.49
  -1  -5 -19   64.55    8.17
   1   5  19   49.22    7.35
  -1   5 -19   63.53    8.33
   1   5  20    3.97    9.14
  -1   5 -20    5.14    7.86
   1  -5  20    2.18    8.79
  -1  -5 -20   -4.09    7.24
   1   6 -20  282.85   16.11
  -1   6  20  295.81   16.03
   1  -6 -20  287.29   12.68
  -1  -6  20  296.47   14.20
   1   6 -20  275.19   12.88
  -1   6  20  293.16   12.84
   1   6 -19  239.90   14.86
  -1   6  19  221.15   13.85
   1  -6 -19  233.52   11.52
  -1  -6  19  225.81   12.88
   1   6 -19  237.25   11.63
  -1   6  19  257.99   12.10
   1   6 -18  106.41   11.56
  -1   6  18  121.00   11.05
   1  -6 -18  116.29    9.38
  -1  -6  18   93.96   10.23
   1   6 -18  115.24    9.30
  -1   6  18  114.42    9.10
   1   6 -17   19.76    8.75
  -1   6  17   38.91    9.10
   1  -6 -17   20.62    8.05
  -1  -6  17   32.72    9.30
   1   6 -17   28.75    7.20
  -1   6  17   27.23    8.25
   1   6 -16   95.24   10.66
  -1   6  16   98.12   10.31
   1  -6 -16   94.66    9.61
  -1  -6  16   75.13    9.61
   1   6 -16   76.53    8.72
  -1   6  16   79.91    8.72
   1   6 -15    9.84    8.44
  -1   6  15    9.42    9.22
   1  -6 -15   16.34    8.40
  -1  -6  15   13.50    8.68
   1   6 -15    8.05    7.31
  -1   6  15   11.63    7.78
   1   6 -14  100.88    9.69
  -1   6  14   99.41   10.78
   1  -6 -14   92.52    9.61
  -1  -6  14   88.43    9.57
   1   6 -14   92.25    8.60
  -1   6  14  101.47    9.30
   1   6 -13    0.54    8.33
  -1   6  13    6.54    8.44
   1  -6 -13   18.91    8.52
  -1  -6  13    2.10    7.90
   1   6 -13   -0.23    6.38
  -1   6  13    3.54    8.01
   1   6 -12  655.58   31.13
  -1   6  12  624.84   29.88
   1  -6 -12  628.73   23.38
  -1  -6  12  584.77   21.63
   1   6 -12  606.17   21.52
  -1   6  12  609.67   22.80
   1   6 -11  264.14   16.11
  -1   6  11  265.34   16.34
   1   6 -11  254.49   11.83
  -1   6  11  273.36   13.70
   1   6 -10   64.35    9.88
  -1   6  10   71.35   10.47
   1  -6 -10   91.35    9.10
  -1  -6  10   81.35    8.52
   1   6 -10   73.11    7.82
  -1   6  10   86.84    8.68
   1   6  -9   69.06    9.61
  -1   6   9   82.37   11.17
   1  -6  -9   90.22    8.79
  -1  -6   9   78.01    7.63
   1   6  -9   70.62    7.16
  -1   6   9   73.69    8.87
   1   6  -8 1407.25   61.01
   1  -6  -8 1292.09   42.56
  -1  -6   8 1254.74   40.93
   1   6  -8 1307.26   42.72
  -1   6   8 1190.54   39.45
   1  -6  -7 1226.34   40.54
  -1  -6   7 1173.81   38.44
   1   6  -7 1226.73   39.80
  -1   6   7 1161.75   38.32
   1  -6  -6 1405.70   45.87
  -1  -6   6 1428.65   45.95
   1   6  -6 1506.46   48.05
  -1   6   6 1493.62   48.63
   1  -6  -5 1482.73   47.82
  -1  -6   5 1553.15   49.68
   1   6  -5 1475.34   47.12
  -1   6   5 1469.89   47.43
   1  -6  -4 1557.43   49.80
  -1  -6   4 1534.48   49.02
  -1  -6   4 1632.91   52.17
   1   6  -4 1574.16   50.27
  -1   6   4 1473.78   47.12
   1  -6  -3  339.07   12.84
  -1  -6   3  340.08   13.11
  -1  -6   3  325.84   12.53
   1   6  -3  366.62   13.97
  -1   6   3  330.20   12.72
   1  -6  -2  517.46   17.59
  -1  -6   2  461.43   16.61
  -1  -6   2  506.95   17.82
  -1   6   2  442.76   15.48
   1  -6  -1 2002.13   62.99
  -1  -6   1 1935.21   61.32
  -1  -6   1 1995.13   63.34
  -1   6   1 1932.49   60.85
   1  -6   0 2164.76   68.51
  -1  -6   0 2142.98   67.89
  -1  -6   0 2124.69   67.15
  -1   6   0 1982.29   62.80
  -1   6   0 2145.70   68.01
  -1  -6  -2 1570.27   50.42
  -1  -6  -2 1597.89   51.43
   1   6   2 1632.52   52.37
   1   6   3 1155.14   50.70
  -1  -6  -3 1074.21   35.68
  -1  -6  -3 1068.76   35.41
   1   6   3 1041.53   34.39
   1   6   4  369.22   19.30
  -1  -6  -4  369.34   14.78
  -1  -6  -4  382.34   15.25
   1   6   4  342.11   14.08
   1   6   5   55.83    8.83
  -1  -6  -5   45.99    7.35
  -1  -6  -5   48.71    7.39
   1   6   5   45.44    7.20
  -1   6  -5   48.44    3.77
  -1   6  -5   50.66    3.70
   1   6   6  637.29   29.80
  -1  -6  -6  617.06   22.18
   1   6   6  599.55   21.40
  -1   6  -6  594.49   19.76
  -1   6  -6  598.38   19.65
   1   6   7  702.26   32.80
   1  -6   7  663.36   22.18
  -1  -6  -7  658.30   23.69
   1   6   7  708.49   25.02
  -1   6  -7  644.29   21.63
  -1   6  -7  702.26   23.38
   1   6   8  980.45   44.08
   1  -6   8  896.02   29.41
  -1  -6  -8 1006.51   34.24
   1   6   8  933.76   32.06
  -1   6  -8  920.53   30.23
  -1   6  -8  954.77   31.20
   1   6   9  688.26   32.14
   1  -6   9  638.46   21.83
  -1  -6  -9  668.42   24.39
   1   6   9  664.52   24.43
  -1   6  -9  661.80   22.76
  -1   6  -9  710.05   24.08
   1   6  10  687.87   32.33
   1  -6  10  747.40   25.41
  -1  -6 -10  800.31   28.56
   1   6  10  747.40   27.08
  -1   6 -10  712.77   24.12
   1   6  11  190.95   13.73
  -1   6 -11  212.74   14.67
   1  -6  11  207.72   10.93
  -1  -6 -11  211.54   12.10
   1   6  11  204.73   11.94
  -1   6 -11  207.57   10.66
   1   6  12  242.86   15.64
  -1   6 -12  232.08   15.41
   1  -6  12  226.98   11.71
  -1  -6 -12  230.87   12.72
   1   6  12  240.95   12.61
  -1   6 -12  220.09   11.36
   1   6  13  195.51   13.81
  -1   6 -13  186.56   13.54
   1  -6  13  196.95   11.09
  -1  -6 -13  232.16   12.57
   1   6  13  221.57   11.87
  -1   6 -13  204.26   10.47
   1   6  14  458.71   23.15
  -1   6 -14  417.08   21.79
   1  -6  14  427.19   17.35
  -1  -6 -14  439.26   17.70
   1   6  14  436.53   17.43
  -1   6 -14  462.21   18.21
   1   6  15  512.01   25.56
  -1   6 -15  537.69   25.99
   1  -6  15  515.12   19.88
  -1  -6 -15  493.72   19.10
   1   6  15  496.45   19.18
  -1   6 -15  527.96   19.57
   1  -6  16  311.64   14.71
  -1  -6 -16  318.65   13.93
   1   6  16  322.46   14.24
  -1   6 -16  349.65   15.06
   1   6  17  106.76   10.66
  -1   6 -17   94.58    9.77
   1  -6  17   98.63   10.39
  -1  -6 -17  106.10    9.38
   1   6  17   91.98    8.64
  -1   6 -17  105.48    9.65
   1   6  18  496.06   24.51
  -1   6 -18  567.65   26.96
   1  -6  18  585.54   22.64
  -1  -6 -18  561.03   20.70
   1   6  18  552.08   20.58
  -1   6 -18  585.93   21.71
   1   6  19   56.03    9.96
  -1   6 -19   49.26    7.94
   1  -6  19   53.22   10.35
  -1  -6 -19   56.30    7.90
   1   6  19   55.79    7.47
  -1   6 -19   46.10    8.91
   1   6  20   20.74    9.92
  -1   6 -20   16.61    7.90
  -1  -6 -20   25.48    8.25
   1   6  20   16.38    7.63
   1   7 -19   74.97   10.15
  -1   7  19   91.47    9.84
   1  -7 -19   90.61    8.21
  -1  -7  19   78.01   10.62
   1   7 -19   80.65    9.57
  -1   7  19   78.63    7.94
   1   7 -18    8.91    9.92
  -1   7  18   20.50    8.60
   1  -7 -18   12.68    7.82
  -1  -7  18    7.59    9.73
   1   7 -18   17.86    8.17
  -1   7  18    3.23    7.90
   1   7 -17  117.73   11.32
  -1   7  17  125.98   10.85
   1  -7 -17  122.98    9.38
  -1  -7  17  112.79   10.54
   1   7 -17  131.23    9.34
  -1   7  17  112.87    9.30
   1   7 -16  106.14   10.82
  -1   7  16  108.71   10.19
   1  -7 -16  102.36    9.65
  -1  -7  16   98.51   10.35
   1   7 -16   99.76    8.95
  -1   7  16  114.50    9.69
   1   7 -15  835.71   37.35
  -1   7  15  888.63   39.96
   1  -7 -15  839.99   29.37
  -1  -7  15  905.36   31.32
   1   7 -15  896.41   30.42
  -1   7  15  924.03   31.36
   1   7 -14  453.26   22.45
  -1   7  14  478.16   23.46
   1  -7 -14  440.81   17.74
  -1  -7  14  442.76   18.21
   1   7 -14  508.12   19.14
  -1   7  14  525.63   20.15
   1   7 -13  202.86   13.38
  -1   7  13  220.33   14.12
   1  -7 -13  191.19   11.40
  -1  -7  13  182.82   11.01
   1   7 -13  194.88   10.04
  -1   7  13  198.81   11.48
   1   7 -12  393.35   19.88
  -1   7  12  365.68   19.61
   1  -7 -12  331.91   15.13
  -1  -7  12  305.14   13.66
   1   7 -12  341.44   13.77
  -1   7  12  369.30   15.83
   1   7 -11   58.98    8.95
  -1   7  11   77.27   10.50
   1  -7 -11   66.65    8.91
  -1  -7  11   54.47    8.29
   1   7 -11   66.88    7.28
  -1   7  11   65.44    8.79
   1   7 -10  354.05   19.14
  -1   7  10  358.91   19.10
   1  -7 -10  337.32   14.86
  -1  -7  10  324.29   14.05
   1   7 -10  306.74   12.72
  -1   7  10  295.18   13.42
   1   7  -9  301.92   17.12
  -1   7   9  299.85   17.20
   1  -7  -9  302.81   14.05
  -1  -7   9  287.64   12.72
   1   7  -9  290.32   11.91
  -1   7   9  311.56   13.85
   1  -7  -8  372.80   15.48
  -1  -7   8  359.34   14.32
   1   7  -8  363.54   13.93
  -1   7   8  363.58   15.64
   1  -7  -7  554.81   20.54
  -1  -7   7  487.50   17.59
   1   7  -7  480.89   17.51
  -1   7   7  496.84   18.71
   1  -7  -6  377.71   15.10
  -1  -7   6  353.74   13.70
  -1  -7   6  358.41   13.93
   1   7  -6  359.46   14.20
  -1   7   6  361.52   14.71
   1  -7  -5  855.17   28.71
  -1  -7   5  901.47   29.80
  -1  -7   5  956.32   31.59
   1   7  -5  878.90   29.18
  -1   7   5  902.63   30.19
   1  -7  -4  398.79   14.67
  -1  -7   4  434.20   15.80
  -1  -7   4  447.43   16.11
   1   7  -4  430.70   15.64
  -1   7   4  440.03   16.11
   1  -7  -3  205.50    9.14
  -1  -7   3  216.09    9.88
  -1  -7   3  207.06    9.30
  -1   7   3  213.79    8.91
   1  -7  -2  151.11    7.08
  -1  -7   2  167.14    8.64
  -1  -7   2  164.22    8.25
  -1   7   2  173.25    7.47
   1  -7  -1  317.40   10.85
  -1  -7   1  318.45   12.53
  -1  -7   1  357.63   13.66
  -1  -7   0  392.57   15.10
  -1  -7   0  434.59   15.99
  -1  -7  -1  952.43   31.63
  -1  -7  -1 1010.79   33.65
  -1  -7  -2 1505.30   48.52
  -1  -7  -2 1505.69   48.79
   1   7   3  689.04   32.18
  -1  -7  -3  566.87   20.39
  -1  -7  -3  622.51   22.02
   1   7   3  606.55   21.79
   1   7   4  464.54   23.11
  -1  -7  -4  431.86   16.81
  -1  -7  -4  401.52   16.19
   1   7   4  429.53   16.69
   1   7   5  302.58   16.89
   1   7   5  279.27   12.80
   1   7   6 1258.63   55.33
  -1  -7  -6 1245.40   41.55
  -1  -7  -6 1240.34   40.97
   1   7   6 1233.34   40.93
   1   7   7 1109.23   49.64
  -1  -7  -7 1215.44   40.62
   1   7   7 1183.54   39.53
   1   7   8 3823.74  162.16
  -1  -7  -8 3902.33  122.87
   1   7   8 3910.11  123.02
  -1   7  -8 3941.24  123.92
  -1   7  -8 4314.74  135.47
   1   7   9 1169.53   51.75
   1  -7   9 1188.99   38.48
  -1  -7  -9 1188.21   40.07
   1   7   9 1205.72   40.46
  -1   7  -9 1145.02   37.00
  -1   7  -9 1173.81   37.93
   1   7  10  250.83   15.60
   1  -7  10  303.39   12.45
  -1  -7 -10  292.15   14.08
   1   7  10  291.29   14.01
  -1   7 -10  288.53   11.48
  -1   7 -10  267.79   11.56
   1   7  11   51.55    9.61
  -1   7 -11   34.74    8.91
   1  -7  11   47.50    7.31
  -1  -7 -11   26.53    8.68
   1   7  11   48.44    8.91
  -1   7 -11   43.65    7.43
  -1   7 -11   46.34    6.93
   1   7  12  105.98   10.50
  -1   7 -12  111.51   10.58
   1  -7  12  102.95    8.25
  -1  -7 -12  107.58   10.00
   1   7  12  119.37   10.12
  -1   7 -12  105.71    8.79
  -1   7 -12  108.78    8.44
   1   7  13   -4.90    9.38
  -1   7 -13    4.63    9.26
   1  -7  13   13.27    7.24
  -1  -7 -13   -5.56    8.52
   1   7  13   17.08    7.82
  -1   7 -13   -5.02    6.77
   1   7  14  347.55   18.87
  -1   7 -14  358.37   19.34
   1  -7  14  334.32   14.47
  -1  -7 -14  390.62   16.61
   1   7  14  357.40   15.45
  -1   7 -14  339.46   14.12
   1   7  15  233.21   14.82
  -1   7 -15  258.18   15.87
   1  -7  15  206.91   12.92
  -1  -7 -15  238.77   12.45
   1   7  15  234.72   12.53
  -1   7 -15  231.18   12.10
   1   7  16   -9.92    9.53
  -1   7 -16    6.38    8.05
   1  -7  16   29.49   10.82
  -1  -7 -16    7.16    7.98
   1   7  16    8.68    8.05
  -1   7 -16   11.56    8.09
   1   7  17  239.16   15.10
  -1   7 -17  230.29   14.16
   1  -7  17  211.69   14.36
  -1  -7 -17  228.15   11.87
   1   7  17  232.90   12.06
  -1   7 -17  227.14   12.18
   1  -7  18   84.74   11.67
  -1  -7 -18  106.64    8.91
   1   7  18   99.02    8.72
  -1   7 -18  104.19    9.49
   1   7  19   38.52    8.68
  -1   7 -19   45.05    8.29
  -1  -7 -19   47.58    8.33
   1   7  19   34.12    7.08
  -1   7 -19   49.84   10.15
   1   8 -18  309.70   16.92
  -1   8  18  296.04   15.45
   1  -8 -18  314.56   13.85
  -1  -8  18  295.03   15.64
   1   8 -18  284.02   13.97
  -1   8  18  296.04   13.42
   1   8 -17   38.98   10.39
  -1   8  17   19.96    8.29
   1  -8 -17   45.83    8.25
  -1  -8  17   47.54   10.54
   1   8 -17   47.00    8.48
  -1   8  17   31.79    8.36
   1   8 -16  111.51   10.85
  -1   8  16  108.39    9.88
   1  -8 -16   88.32    9.42
  -1  -8  16   86.61   11.44
   1   8 -16  103.30    9.22
  -1   8  16   89.49    8.87
   1   8 -15  200.99   13.46
  -1   8  15  225.07   13.19
   1  -8 -15  196.44   11.52
  -1  -8  15  189.67   12.61
   1   8 -15  209.82   11.32
  -1   8  15  214.61   11.75
   1   8 -14   97.31   10.27
  -1   8  14   90.73    9.69
   1  -8 -14   80.30    9.18
  -1  -8  14   90.57   10.04
   1   8 -14   89.10    8.29
  -1   8  14   98.67    9.65
   1   8 -13  743.89   33.69
  -1   8  13  814.70   37.00
   1  -8 -13  771.13   27.35
  -1  -8  13  772.30   27.00
   1   8 -13  775.41   26.57
  -1   8  13  781.24   27.35
   1  -8 -12  232.78   12.53
  -1  -8  12  228.11   11.87
   1   8 -12  229.39   10.97
  -1   8  12  230.60   11.79
   1   8 -11 1565.21   67.70
  -1   8  11 1411.14   61.51
   1  -8 -11 1491.68   49.22
  -1  -8  11 1438.77   47.08
   1   8 -11 1543.04   49.92
  -1   8  11 1499.46   48.83
   1   8 -10  399.96   20.19
  -1   8  10  388.83   20.43
   1   8 -10  393.35   15.13
  -1   8  10  375.84   15.45
  -1   8   9  385.80   20.62
   1  -8  -9  301.76   13.85
  -1  -8   9  301.06   13.31
   1   8  -9  326.66   12.99
  -1   8   9  312.73   13.73
   1  -8  -8  749.73   26.18
  -1  -8   8  734.95   25.21
  -1  -8   8  728.72   25.02
   1   8  -8  703.43   24.01
  -1   8   8  706.16   24.90
   1  -8  -7  569.98   20.85
  -1  -8   7  538.86   19.26
  -1  -8   7  550.14   19.69
   1   8  -7  540.41   19.03
  -1   8   7  547.03   19.96
   1  -8  -6 1849.62   59.29
  -1  -8   6 1866.74   59.41
  -1  -8   6 1831.33   58.32
   1   8  -6 1823.16   58.01
  -1   8   6 1844.95   58.87
   1  -8  -5  443.54   16.34
  -1  -8   5  501.12   17.97
  -1  -8   5  467.27   17.00
  -1   8   5  434.98   16.38
   1  -8  -4 1629.41   52.06
  -1  -8   4 1675.32   53.42
  -1  -8   4 1731.34   55.25
  -1   8   4 1684.27   53.57
   1  -8  -3 2446.84   77.04
  -1  -8   3 2453.06   77.27
  -1  -8   3 2455.40   77.58
  -1   8   3 2373.69   74.62
   1  -8  -2  219.74    8.29
  -1  -8   2  219.74    9.84
  -1   8   2  195.31    7.47
  -1  -8   1 1173.81   38.21
  -1  -8   1 1246.96   40.35
  -1  -8   0 1077.71   35.41
  -1  -8   0 1041.14   34.04
  -1  -8  -1 1943.00   62.09
  -1  -8  -1 2023.53   64.27
  -1  -8  -2 1957.39   62.37
  -1  -8  -2 1957.39   62.45
  -1  -8  -3 3383.71  106.45
  -1  -8  -3 3282.55  103.37
   1   8   4 1029.47   45.99
  -1  -8  -4  970.72   32.68
  -1  -8  -4 1072.27   35.91
   1   8   4  927.14   31.55
   1   8   5  102.60   11.05
  -1  -8  -5   91.08    8.40
  -1  -8  -5   94.97    8.99
   1   8   5   93.18    9.18
   1   8   6  199.09   13.70
  -1  -8  -6  164.46    9.88
  -1  -8  -6  162.36   10.58
   1   8   6  190.45   10.93
   1   8   7  233.01   14.78
  -1  -8  -7  245.11   12.61
  -1  -8  -7  246.71   12.37
   1   8   7  264.60   12.64
   1   8   8   62.25    9.92
  -1  -8  -8   54.12    8.36
  -1  -8  -8   41.82    7.82
   1   8   8   57.70    8.17
   1   8   9  337.32   18.52
  -1  -8  -9  346.39   15.25
   1   8   9  322.89   14.59
   1   8  10   50.54    9.73
  -1  -8 -10   36.61    8.68
   1   8  10   47.23    8.48
   1   8  11  249.08   15.52
   1  -8  11  241.26   10.47
  -1  -8 -11  263.51   13.42
   1   8  11  271.84   13.38
  -1   8 -11  234.14   10.00
  -1   8 -11  230.83    9.42
   1   8  12  603.44   28.60
  -1   8 -12  592.55   27.82
   1  -8  12  576.60   20.46
  -1  -8 -12  587.49   21.98
  -1   8 -12  580.49   20.27
  -1   8 -12  585.93   20.23
   1   8  13  134.15   12.18
  -1   8 -13  149.17   11.52
   1  -8  13  128.90   10.23
  -1  -8 -13  140.73   10.39
   1   8  13  124.62   10.08
  -1   8 -13  121.74    9.22
  -1   8 -13  136.45    8.99
   1   8  14  737.67   33.89
  -1   8 -14  819.37   37.31
   1  -8  14  792.92   28.05
  -1  -8 -14  763.35   26.85
   1   8  14  759.07   26.69
  -1   8 -14  805.37   27.55
  -1   8 -14  775.02   27.31
   1   8  15  198.23   13.38
  -1   8 -15  194.92   12.88
   1  -8  15  192.04   12.53
  -1  -8 -15  208.89   11.87
   1   8  15  190.64   10.97
  -1   8 -15  176.87   12.37
  -1   8 -15  182.98   10.85
   1   8  16 1217.00   53.34
  -1   8 -16 1180.82   51.40
   1  -8  16 1163.31   39.26
  -1  -8 -16 1146.58   37.93
   1   8  16 1155.14   38.44
  -1   8 -16 1208.83   40.62
  -1   8 -16 1142.30   37.97
   1   8  17    9.96    8.56
  -1   8 -17   18.21    8.72
   1  -8  17   21.83   11.32
  -1  -8 -17   20.15    7.86
   1   8  17   28.52    7.94
  -1   8 -17   31.13   10.08
  -1   8 -17   37.04   12.29
   1   9 -17  225.35   14.20
  -1   9  17  198.15   11.98
   1  -9 -17  207.68   11.59
  -1  -9  17  232.97   15.95
   1   9 -16   73.03   10.12
  -1   9  16   51.71    7.98
   1  -9 -16   58.71    8.48
  -1  -9  16   35.56   12.10
   1   9 -16   32.25    9.88
  -1   9  16   53.92    8.95
   1   9 -15   67.35    9.88
  -1   9  15   70.65    8.33
   1  -9 -15   63.85    9.14
  -1  -9  15   70.81   11.05
   1   9 -15   63.53    9.10
  -1   9  15   54.39    8.95
   1   9 -14   50.31    9.42
  -1   9  14   42.29    8.01
   1  -9 -14   27.04    8.60
  -1  -9  14   30.19    9.88
   1   9 -14   26.22    8.01
  -1   9  14   45.83    8.95
   1   9 -13  209.51   13.54
  -1   9  13  195.97   12.84
   1  -9 -13  213.17   12.14
  -1  -9  13  225.23   13.03
   1   9 -13  228.54   11.48
  -1   9  13  217.84   12.14
   1   9 -12   95.79   10.08
  -1   9  12  108.24   10.19
   1  -9 -12  103.10    9.73
  -1  -9  12   97.50   10.12
   1   9 -12  113.37    8.87
  -1   9  12   92.91    9.22
   1   9 -11  313.90   17.16
  -1   9  11  309.23   16.81
   1  -9 -11  278.80   13.89
  -1  -9  11  294.25   13.93
   1   9 -11  298.06   12.72
  -1   9  11  315.92   14.40
   1   9 -10  184.46   12.26
  -1   9  10  197.84   13.62
   1  -9 -10  237.60   12.92
  -1  -9  10  207.61   10.78
   1   9 -10  160.72    9.10
  -1   9  10  181.34   10.97
  -1   9   9  983.95   43.96
   1  -9  -9 1115.06   37.62
  -1  -9   9 1057.09   34.86
  -1  -9   9 1016.63   33.77
   1   9  -9 1019.74   33.50
  -1   9   9 1008.85   33.93
   1  -9  -8  408.52   17.08
  -1  -9   8  412.02   15.56
  -1  -9   8  401.91   15.48
   1   9  -8  400.74   15.17
  -1   9   8  382.84   15.41
   1  -9  -7 1115.45   37.19
  -1  -9   7 1099.50   36.07
  -1  -9   7 1112.73   36.30
  -1   9   7 1153.58   37.93
   1  -9  -6  243.87   11.67
  -1  -9   6  263.94   11.36
  -1  -9   6  254.99   11.05
  -1   9   6  266.47   11.94
   1  -9  -5 1122.46   36.81
  -1  -9   5 1156.30   37.47
  -1  -9   5 1129.85   36.65
  -1   9   5 1130.63   36.77
   1  -9  -4  955.55   31.36
  -1  -9   4  977.72   32.06
  -1  -9   4 1019.35   33.30
  -1   9   4  985.12   31.90
  -1  -9   3  221.11   10.27
  -1  -9   3  227.29   10.54
  -1   9   3  200.02    7.70
  -1  -9   2  891.35   29.37
  -1  -9   2  914.31   30.35
  -1  -9   1  492.17   17.86
  -1  -9   1  513.96   18.09
  -1  -9   0  692.54   23.77
  -1  -9   0  655.58   23.03
  -1  -9  -1  121.08    8.48
  -1  -9  -1   98.94    8.13
  -1  -9  -2   69.64    7.82
  -1  -9  -2   59.76    8.17
  -1  -9  -3  361.01   14.86
  -1  -9  -3  356.66   15.06
   1   9   4  411.63   21.36
  -1  -9  -4  392.18   15.91
  -1  -9  -4  399.18   15.99
   1   9   5 1986.57   85.48
  -1  -9  -5 2014.58   64.51
  -1  -9  -5 1949.22   62.80
   1   9   5 1953.11   62.72
   1   9   6  557.92   27.12
  -1  -9  -6  481.27   18.60
  -1  -9  -6  458.32   18.25
   1   9   6  499.95   19.34
   1   9   7  329.03   18.48
  -1  -9  -7  303.71   14.28
  -1  -9  -7  324.87   14.43
   1   9   7  329.34   14.63
   1   9   8   91.86   10.31
  -1  -9  -8   91.66    8.99
  -1  -9  -8   92.95    9.77
   1   9   8   92.29    9.18
   1   9   9  144.97   11.48
  -1  -9  -9  152.28   10.74
  -1  -9  -9  137.26   10.31
   1   9   9  147.61   10.43
   1   9  10  672.70   31.36
  -1  -9 -10  616.28   22.80
  -1  -9 -10  619.00   22.45
   1   9  10  650.91   23.46
   1   9  11   94.97   10.04
  -1  -9 -11   70.03    9.34
   1   9  11  104.23    9.14
   1   9  12  981.22   43.77
  -1   9 -12  910.80   40.66
  -1  -9 -12  980.06   33.69
   1   9  12 1043.86   35.33
   1   9  13  400.74   20.35
  -1   9 -13  416.30   21.17
  -1  -9 -13  426.42   17.55
   1   9  13  436.53   17.59
   1   9  14  126.68   10.97
  -1   9 -14  137.38   11.67
  -1  -9 -14  141.11   10.31
   1   9  14  117.77   10.27
   1   9  15   12.53    8.05
  -1   9 -15    4.16    8.13
   1  -9  15   15.41   10.74
  -1  -9 -15    8.52    7.94
   1   9  15   -0.19    8.40
  -1   9 -15    0.43    9.26
  -1   9 -15   -4.24    9.96
   1   9  16   68.44    9.26
  -1   9 -16   54.27    8.99
   1  -9  16   43.50   12.26
  -1  -9 -16   62.72    8.36
   1   9  16   70.62    9.34
  -1   9 -16   42.45   10.93
  -1   9 -16   51.55   12.33
   1  10 -15   22.41    8.87
  -1  10  15   29.30    7.24
   1 -10 -15   22.76    9.10
  -1 -10  15   20.58   12.68
   1  10 -15    4.47   10.93
  -1  10  15   31.48    8.83
   1  10 -14  129.40   11.56
  -1  10  14  126.10    9.80
   1 -10 -14  123.10   11.32
  -1 -10  14  138.51   11.52
  -1 -10  14  116.37   13.42
   1  10 -14  137.26   11.67
  -1  10  14  115.44   10.54
  -1  10  13  178.50   11.48
   1 -10 -13  203.83   12.41
  -1 -10  13  208.50   14.08
  -1 -10  13  199.40   12.37
   1  10 -13  208.15   11.63
  -1  10  13  192.94   11.59
   1  10 -12   63.88   10.23
  -1  10  12   53.34    8.25
   1 -10 -12   85.09   10.35
  -1 -10  12   69.33   10.66
  -1 -10  12   77.54    9.10
   1  10 -12   62.21    8.05
  -1  10  12   50.54    8.91
   1  10 -11   14.75    9.34
  -1  10  11   30.31    8.17
   1 -10 -11   34.86    9.92
  -1 -10  11   34.43    9.03
  -1 -10  11   11.44    7.66
   1  10 -11   29.84    6.96
  -1  10  11   38.91    8.83
   1  10 -10  152.55   11.59
  -1  10  10  133.84   11.05
  -1 -10  10  129.99    8.56
  -1 -10  10  140.41    9.49
  -1  10  10  149.91   10.15
  -1  10   9  211.11   13.89
   1 -10  -9  183.79   11.05
  -1 -10   9  185.82    9.53
  -1 -10   9  180.76    8.87
  -1  10   9  200.45   10.47
   1 -10  -8  215.78   11.59
  -1 -10   8  204.69    8.83
  -1 -10   8  219.82    9.77
  -1  10   8  189.48    9.96
   1 -10  -7  169.20   10.78
  -1  10   7  193.21   10.31
   1 -10  -6 1821.22   58.24
  -1  10   6 1979.57   62.99
   1 -10  -5  295.61   12.06
  -1 -10   5  316.74   11.52
  -1 -10   5  309.35   11.56
  -1  10   5  314.79   12.02
  -1 -10   4   56.49    5.41
  -1 -10   4   66.34    5.45
  -1 -10   3   42.88    5.52
  -1 -10   3   39.68    5.68
  -1 -10   2  306.86   11.87
  -1 -10   2  314.37   12.45
  -1 -10   1  529.91   18.36
  -1 -10   1  508.51   18.33
  -1 -10   0  225.31   11.01
  -1 -10   0  223.09    9.92
  -1 -10  -1   96.14    7.74
  -1 -10  -1  107.19    9.18
  -1 -10  -2  204.14   10.31
  -1 -10  -2  205.00   11.52
  -1 -10  -3   32.06    7.35
  -1 -10  -3   35.17    8.01
   1  10   4  398.40   20.70
  -1 -10  -4  356.54   15.41
  -1 -10  -4  357.86   14.75
   1  10   5  577.37   27.51
  -1 -10  -5  548.97   20.46
  -1 -10  -5  529.13   20.23
   1  10   6   79.60   10.12
  -1 -10  -6   32.14    8.17
  -1 -10  -6   40.00    8.68
   1  10   6   60.89    8.36
   1  10   7  378.29   19.92
  -1 -10  -7  322.69   14.86
  -1 -10  -7  338.95   15.13
   1  10   7  359.85   15.48
   1  10   8   10.54    8.83
  -1 -10  -8    0.54    8.33
  -1 -10  -8   -0.51    8.01
   1  10   8    0.78    8.68
   1  10   9  225.07   14.01
  -1 -10  -9  204.45   11.83
  -1 -10  -9  210.76   11.94
   1  10   9  212.62   12.26
   1  10  10  281.33   15.95
  -1 -10 -10  285.19   13.70
  -1 -10 -10  253.98   12.64
   1  10  10  292.34   13.70
   1  10  11  250.52   14.78
   1  10  11  249.31   13.31
   1  10  12    1.17    8.48
  -1  10 -12    4.79    8.60
  -1 -10 -12    7.59    8.36
  -1 -10 -12   -9.96    8.56
   1  10  12   21.90    8.52
   1  10  13   56.53    8.75
  -1  10 -13   58.75    8.95
  -1 -10 -13   51.59    8.91
  -1 -10 -13   55.29    8.87
   1  10  13   64.20    9.07
   1  10  14  120.69   10.19
  -1  10 -14  121.86    9.88
  -1 -10 -14  132.32   10.39
  -1 -10 -14  123.49    9.53
   1  10  14  110.69   10.00
   1  11 -13   60.81    9.61
  -1  11  13   40.07    7.74
   1 -11 -13   51.12   11.09
  -1  11  13   51.20    9.92
   1  11 -12  135.40   11.79
  -1  11  12  128.31    9.38
   1 -11 -12  115.40   11.17
  -1  11  12  118.39   10.35
   1  11 -11  138.24   12.06
  -1  11  11  138.31   10.04
   1 -11 -11  110.88   11.05
  -1  11  11  108.12   10.08
   1  11 -10  107.11   11.21
  -1  11  10   88.71    8.95
   1 -11 -10   81.28   10.39
  -1  11  10  101.86   10.12
  -1  11   9  192.74   12.41
   1 -11  -9  311.45   14.24
  -1  11   9  176.75   10.78
   1 -11  -8  263.71   13.89
  -1  11   8  238.11   12.18
   1 -11  -7  424.86   17.51
  -1  11   7  422.14   15.95
   1 -11  -6  153.53    8.68
   1 -11  -6  116.80    8.48
  -1  11   6  131.66    7.08
  -1 -11   0  612.78   20.93
  -1 -11   0  605.78   21.05
  -1 -11  -1  505.01   17.97
  -1 -11  -1  524.85   19.41
  -1 -11  -2 1699.44   54.35
  -1 -11  -2 1862.46   59.96
   1  11   3  636.12   29.69
  -1 -11  -3  509.68   18.91
  -1 -11  -3  521.74   20.35
   1  11   4  132.17   11.52
  -1 -11  -4  101.43    9.10
  -1 -11  -4  107.97   10.12
   1  11   5  805.37   36.49
  -1 -11  -5  725.22   26.11
  -1 -11  -5  693.70   24.51
   1  11   6  175.74   12.72
  -1 -11  -6  157.26   11.52
  -1 -11  -6  172.40   11.79
   1  11   7  180.88   12.92
  -1 -11  -7  166.68   11.94
  -1 -11  -7  156.40   12.06
   1  11   8  524.85   25.25
  -1 -11  -8  480.50   19.88
  -1 -11  -8  482.44   19.80
   1  11   8  486.72   19.53
   1  11   9  370.00   19.03
  -1 -11  -9  383.93   16.89
  -1 -11  -9  350.94   16.03
   1  11   9  369.18   16.46
   1  11  10   54.08    8.44
  -1 -11 -10   41.36   10.19
  -1 -11 -10   50.50    9.57
   1  11  10   69.60    9.92
   1  11  11  326.35   16.96
  -1 -11 -11  352.10   16.11
  -1 -11 -11  380.70   17.16
   1  11  11  371.91   16.50
   1  11  12  117.96    9.88
  -1 -11 -12  117.89   10.54
  -1 -11 -12  119.72   10.93
   1  11  12  122.17   10.70
   1  12 -10  260.99   15.60
  -1  12  10  251.69   13.81
   1 -12 -10  179.59   17.00
  -1  12  10  214.84   15.21
  -1  12   9  453.65   21.40
   1 -12  -9  469.21   20.97
  -1  12   9  479.72   19.61
  -1  12   8  237.49   13.07
   1 -12  -8  162.90   12.96
   1 -12  -8  172.78   12.29
  -1  12   8  192.78   11.40
  -1 -12  -2   50.03    8.33
  -1 -12  -2   47.39    7.08
   1  12   3  146.21   12.29
  -1 -12  -3  111.97   10.19
  -1 -12  -3  122.17   11.24
   1  12   4  560.26   27.16
  -1 -12  -4  447.43   18.99
  -1 -12  -4  443.15   17.70
   1  12   5   34.47    9.73
  -1 -12  -5   38.98   11.01
  -1 -12  -5   10.50    8.95
   1  12   6  814.70   36.73
  -1 -12  -6  837.66   30.15
  -1 -12  -6  789.42   27.93
   1  12   7   32.99    8.64
  -1 -12  -7   14.08   11.56
  -1 -12  -7   22.06   10.66
   1  12   8  206.52   12.72
  -1 -12  -8  207.92   14.24
  -1 -12  -8  195.12   13.58
   1  12   9  198.93   12.72
  -1 -12  -9  229.55   14.90
  -1 -12  -9  202.90   14.08
   1  13   2  137.50   11.52
   1  13   3   -2.76    8.75
  -2   0  22   26.38   10.31
   2   0 -22   25.56    6.77
  -2   0  22   18.17    7.43
  -2   0  21  135.82   12.68
   2   0 -21  134.69    9.14
  -2   0  21  134.85    9.96
  -2   0  20    3.07   10.50
   2   0 -20   -3.62    6.58
  -2   0  20   -2.41    8.17
  -2   0  19  822.10   38.13
   2   0 -19  709.66   25.17
  -2   0  19  753.23   26.77
  -2   0  18   -4.90   10.58
   2   0 -18    8.91    6.96
  -2   0  18    4.28    8.01
  -2   0  17   20.97   10.74
   2   0 -17   33.03    7.35
  -2   0  17   20.89    8.48
  -2   0  16   82.68   11.36
   2   0 -16   70.97    8.29
  -2   0  16   84.23    9.53
  -2   0  15 1383.52   60.93
   2   0 -15 1388.97   45.75
  -2   0  15 1426.71   47.35
  -2   0  14  916.64   41.63
   2   0 -14  853.61   29.72
  -2   0  14  963.72   33.54
  -2   0  13  846.61   38.83
  -2   0  12 3154.55  134.31
   2   0 -12 2956.51   93.69
  -2   0  12 3133.54   99.56
  -2   0  11    4.32    8.91
   2   0 -11   22.57    7.39
  -2   0  11   12.88    8.17
  -2   0  10  194.92   12.92
   2   0 -10  196.40   10.85
  -2   0  10  208.11   11.94
  -2   0   9 1502.57   64.97
   2   0  -9 1589.72   51.78
  -2   0   9 1527.86   50.07
  -2   0   8 1700.61   72.99
   2   0  -8 1685.82   54.74
  -2   0   8 1667.93   54.27
  -2   0   7  358.17   17.70
   2   0  -7  384.98   16.19
  -2   0   7  392.57   16.57
  -2   0   6 3457.63  145.98
   2   0  -6 3467.36  109.37
  -2   0   6 3590.69  113.37
  -2   0   5  870.34   38.05
   2   0  -5  884.74   30.35
  -2   0   5  852.44   29.37
  -2   0   4 3670.06  154.89
   2   0  -4 3436.23  108.43
  -2   0   4 3258.43  102.67
   2   0  -3 2000.19   64.27
  -2   0   3 2108.74   67.54
   2   0  -2  716.66   25.48
  -2   0   2  760.24   26.88
   2   0  -1  814.70   28.29
  -2   0   1  781.24   27.66
   2   0   0  544.69   20.50
  -2   0   0  634.96   23.34
  -2   0   0  609.67   22.72
   2   0   1 2320.78   74.12
  -2   0  -1 2274.48   72.56
  -2   0  -1 2321.17   74.12
  -2   0  -2  -14.98    7.16
   2   0   2   -0.54    7.59
  -2   0  -2   -3.74    7.51
  -2   0  -2   -8.05    7.43
  -2   0  -3 4485.93  189.20
  -2   0  -3 4447.03  139.48
  -2   0  -3 4334.20  135.90
  -2   0  -4  351.52   18.13
   2   0   4  392.96   16.38
  -2   0  -4  392.96   16.26
  -2   0  -4  343.82   14.28
  -2   0  -5 1191.71   52.37
   2   0   5 1239.56   41.32
  -2   0  -5 1238.79   41.20
  -2   0  -6   94.78   10.27
   2   0   6   90.42    8.95
  -2   0  -6   94.85    8.09
  -2   0  -6   80.15    8.68
  -2   0  -7  341.48   18.75
   2   0   7  341.68   14.75
  -2   0  -7  366.58   15.33
  -2   0  -7  341.13   14.86
  -2   0  -8  303.28   17.43
   2   0   8  301.49   13.66
  -2   0  -8  293.71   13.66
  -2   0  -8  298.65   13.31
  -2   0  -9 1253.57   55.40
   2   0   9 1325.94   43.89
  -2   0  -9 1301.43   43.34
  -2   0  -9 1299.48   42.99
  -2   0 -10 3075.57  131.04
   2   0  10 3150.27   99.83
  -2   0 -10 3293.83  104.43
  -2   0 -10 3084.13   97.89
  -2   0 -11  233.83   15.56
   2   0  11  231.30   12.33
  -2   0 -11  235.58   12.88
  -2   0 -12   27.78   10.00
   2   0  12   28.60    7.82
  -2   0 -12   17.51    8.33
  -2   0 -13  854.00   39.26
   2   0  13  847.00   29.69
  -2   0 -13  866.45   30.74
  -2   0 -14   19.18    9.84
   2   0  14    8.87    8.21
  -2   0 -14   12.72    8.44
  -2   0 -15  358.80   19.92
   2   0  15  379.38   16.65
  -2   0 -15  364.24   16.19
  -2   0 -16 1153.97   51.40
   2   0  16 1160.97   39.45
  -2   0 -16 1145.80   38.63
  -2   0 -17  864.12   39.18
   2   0  17  929.48   32.29
  -2   0 -17  901.47   30.97
  -2   0 -18  231.49   15.37
   2   0  18  235.42   12.88
  -2   0 -18  205.97   10.93
  -2   0 -19  496.06   24.43
   2   0  19  505.40   19.69
  -2   0 -19  475.05   17.90
  -2   0 -20   36.07    9.07
   2   0  20   34.86    8.48
  -2   0 -20   31.24    7.08
  -2   1  22   80.34   11.09
   2  -1 -22   77.27    7.04
  -2  -1  22   59.57    8.29
   2   1 -22   62.99    7.59
  -2   1  22   74.97    7.94
  -2   1  21   33.89    9.77
   2  -1 -21   30.31    6.81
  -2  -1  21   34.16    7.90
   2   1 -21   38.83    7.35
  -2   1  21   45.83    8.01
  -2   1  20  351.64   19.76
   2  -1 -20  337.55   14.36
  -2  -1  20  375.92   15.95
   2   1 -20  354.48   14.36
  -2   1  20  375.76   15.72
  -2  -1  19  143.25   13.66
  -2   1  19  146.21   13.38
   2  -1 -19  139.21    9.45
  -2  -1  19  125.08    9.92
   2   1 -19  151.07   10.31
  -2   1  19  124.58    9.77
  -2  -1  18  109.41   12.29
   2  -1 -18   83.53    8.40
  -2  -1  18   90.42    9.03
   2   1 -18   96.84    9.14
  -2   1  18  100.81    9.38
  -2  -1  17  284.25   17.51
  -2   1  17  303.47   17.70
   2  -1 -17  292.54   13.77
  -2  -1  17  301.41   14.28
   2   1 -17  294.56   13.54
  -2   1  17  280.83   13.70
  -2  -1  16  271.88   16.65
  -2   1  16  280.36   17.31
   2  -1 -16  264.21   12.92
  -2  -1  16  295.15   14.32
   2   1 -16  273.05   12.45
  -2   1  16  261.30   13.19
  -2  -1  15  301.45   17.82
  -2   1  15  274.56   17.12
   2  -1 -15  264.92   13.23
  -2  -1  15  290.79   14.24
   2   1 -15  283.32   12.88
  -2   1  15  266.00   13.34
  -2  -1  14  279.70   17.16
  -2   1  14  296.08   17.59
   2  -1 -14  266.94   13.50
  -2  -1  14  290.36   14.01
   2   1 -14  285.89   13.11
  -2   1  14  278.49   13.38
  -2  -1  13  198.11   13.93
  -2   1  13  215.08   14.36
   2  -1 -13  206.21   11.94
  -2  -1  13  242.39   12.76
   2   1 -13  236.32   12.22
  -2   1  13  217.22   12.22
  -2  -1  12 1419.70   62.13
  -2   1  12 1444.99   63.18
   2  -1 -12 1441.10   47.86
  -2  -1  12 1438.38   47.58
   2   1 -12 1441.10   47.74
  -2   1  12 1469.89   48.59
  -2  -1  11  278.22   16.46
  -2   1  11  247.41   15.21
   2  -1 -11  278.65   13.42
  -2  -1  11  258.03   12.92
   2   1 -11  250.01   12.53
  -2   1  11  260.75   13.15
  -2  -1  10  378.37   19.49
  -2   1  10  377.86   19.76
   2  -1 -10  422.91   16.96
  -2  -1  10  457.54   18.71
   2   1 -10  402.29   16.85
  -2   1  10  425.64   17.55
  -2  -1   9  120.42    9.80
  -2   1   9  125.51   10.43
   2  -1  -9  141.89    9.80
  -2  -1   9  132.28    9.96
   2   1  -9  122.13    9.88
  -2   1   9  127.77   10.15
  -2  -1   8  496.84   23.23
  -2   1   8  475.44   22.84
   2  -1  -8  484.39   18.56
  -2  -1   8  534.97   20.27
   2   1  -8  472.72   18.71
  -2   1   8  507.34   19.69
  -2  -1   7  129.87    9.10
  -2   1   7  145.59   10.93
   2  -1  -7  148.74   10.08
  -2  -1   7  148.20   10.00
   2   1  -7  148.93   10.15
  -2   1   7  161.03   10.66
  -2  -1   6 2459.29  104.08
  -2   1   6 2371.36  100.88
   2  -1  -6 2363.58   75.48
  -2  -1   6 2422.33   77.31
   2   1  -6 2310.27   73.65
  -2   1   6 2337.90   74.78
  -2  -1   5 4019.05  169.56
   2  -1  -5 4085.19  128.35
  -2  -1   5 4303.07  135.20
   2   1  -5 4186.35  131.27
  -2   1   5 4240.82  133.02
  -2  -1   4 2040.26   86.53
   2  -1  -4 1968.67   63.46
  -2  -1   4 2014.20   64.70
   2   1  -4 1913.82   61.32
  -2   1   4 2053.88   65.87
  -2  -1   3  373.04   16.54
   2  -1  -3  409.30   16.65
  -2  -1   3  391.79   16.26
   2   1  -3  366.85   15.29
  -2   1   3  386.62   15.76
  -2  -1   1 3293.44  139.13
   2  -1  -1 3237.42  102.09
  -2  -1   1 3338.19  105.20
  -2  -1   1 3461.91  109.02
   2   1  -1 3476.31  109.48
  -2   1   1 3337.02  104.97
  -2  -1   0  356.93   16.57
  -2  -1   0  393.35   16.34
  -2  -1   0  360.39   15.21
   2   1   0  375.84   15.76
  -2   1   0  391.40   15.80
  -2   1   0  394.12   15.99
  -2  -1  -1  911.97   39.57
   2  -1   1  906.91   30.85
  -2  -1  -1  975.78   32.99
  -2  -1  -1  936.09   31.79
   2   1   1  929.87   31.71
  -2   1  -1  920.53   30.97
  -2   1  -1  945.82   31.90
  -2  -1  -2 2640.59  111.82
   2  -1   2 2797.39   88.47
  -2  -1  -2 2625.42   83.22
  -2  -1  -2 2777.93   88.12
   2   1   2 2482.24   79.02
  -2   1  -2 2840.57   89.72
  -2   1  -2 2663.16   84.23
  -2  -1  -3  250.91   13.85
  -2  -1  -3  281.53   12.92
  -2  -1  -3  272.66   12.88
  -2   1  -3  272.39   12.41
  -2   1  -3  311.80   13.93
  -2  -1  -4  304.95   16.11
  -2   1  -4  315.18   17.39
   2  -1   4  302.38   13.54
  -2  -1  -4  320.01   13.73
  -2  -1  -4  305.22   13.66
   2   1   4  313.00   14.24
  -2   1  -4  324.36   13.85
  -2   1  -4  309.11   13.58
  -2  -1  -5  959.44   42.60
  -2   1  -5 1023.24   45.64
  -2  -1  -5  929.48   31.94
  -2  -1  -5  934.93   31.90
   2   1   5 1003.40   34.08
  -2   1  -5 1027.52   34.78
  -2   1  -5  945.82   32.02
  -2  -1  -6 1322.44   57.70
  -2   1  -6 1364.07   59.76
   2  -1   6 1360.95   44.90
  -2  -1  -6 1308.82   43.38
  -2  -1  -6 1265.24   42.06
   2   1   6 1348.50   44.51
  -2   1  -6 1392.08   45.68
  -2   1  -6 1329.05   43.69
  -2  -1  -7   78.86   10.00
  -2   1  -7   56.10    9.73
   2  -1   7   74.04    8.05
  -2  -1  -7   48.59    8.01
  -2  -1  -7   62.13    8.48
   2   1   7   54.55    8.25
  -2   1  -7   74.08    8.56
  -2   1  -7   45.99    7.63
  -2  -1  -8 1382.35   60.34
  -2   1  -8 1347.34   59.29
   2  -1   8 1405.70   46.18
  -2  -1  -8 1414.26   46.49
  -2  -1  -8 1394.80   46.30
   2   1   8 1406.47   46.42
  -2   1  -8 1387.41   45.91
  -2   1  -8 1338.39   44.12
  -2  -1  -9 2671.72  114.15
  -2   1  -9 2737.08  117.07
   2  -1   9 2645.26   84.08
  -2  -1  -9 2764.70   88.24
  -2  -1  -9 2845.63   90.46
   2   1   9 2689.61   85.67
  -2   1  -9 2698.56   86.10
  -2   1  -9 2804.78   88.94
  -2  -1 -10 2398.59  102.87
  -2   1 -10 2378.75  102.13
   2  -1  10 2325.45   74.43
  -2  -1 -10 2339.84   75.13
  -2  -1 -10 2141.81   69.18
   2   1  10 2343.35   75.09
  -2   1 -10 2370.58   75.95
  -2   1 -10 2456.17   78.40
  -2  -1 -11  789.03   36.65
  -2   1 -11  777.35   36.38
   2  -1  11  795.64   28.13
  -2  -1 -11  769.96   27.55
   2   1  11  737.67   26.38
  -2   1 -11  766.85   27.08
  -2   1 -11  804.20   29.18
  -2  -1 -12  124.50   12.37
  -2   1 -12  142.05   12.26
   2  -1  12  159.63   10.54
  -2  -1 -12  163.21   10.89
   2   1  12  146.21   10.39
  -2   1 -12  164.07   10.62
  -2  -1 -13  181.07   13.85
  -2   1 -13  164.26   12.37
   2  -1  13  188.11   11.21
  -2  -1 -13  171.62   10.50
   2   1  13  149.95   10.70
  -2   1 -13  168.62   10.31
  -2  -1 -14  117.03   12.26
  -2   1 -14  124.81   11.71
   2  -1  14  114.77    9.77
  -2  -1 -14  101.62    9.53
   2   1  14  132.40   11.05
  -2   1 -14  122.52    9.45
  -2  -1 -15  692.93   32.91
  -2   1 -15  674.25   31.71
   2  -1  15  661.41   24.12
  -2  -1 -15  682.03   24.51
   2   1  15  753.62   27.47
  -2   1 -15  691.37   25.06
  -2  -1 -16  128.74   12.68
  -2   1 -16  115.75   11.71
   2  -1  16  127.92    9.96
  -2  -1 -16  115.44    9.45
   2   1  16  124.15   10.35
  -2   1 -16  156.64   11.01
  -2  -1 -17  343.00   19.26
  -2   1 -17  336.11   18.44
   2  -1  17  341.60   15.29
  -2  -1 -17  327.20   14.71
   2   1  17  358.41   16.22
  -2   1 -17  356.46   15.56
  -2  -1 -18  116.84   12.14
  -2   1 -18  102.29   10.78
   2  -1  18   93.06    9.61
  -2  -1 -18  106.41    8.95
   2   1  18  112.01   10.35
  -2   1 -18  119.29    9.34
  -2  -1 -19   11.71    9.53
  -2   1 -19   12.14    9.10
   2  -1  19   -3.74    8.17
  -2  -1 -19    4.09    7.24
   2   1  19   17.20    8.44
  -2   1 -19   13.50    8.01
  -2  -1 -20   74.00   10.15
  -2   1 -20   46.65    9.73
   2  -1  20   47.43    8.17
  -2  -1 -20   61.20    7.43
   2   1  20   77.50    9.18
  -2   1 -20   55.29    8.01
  -2   2  21   61.74   10.04
   2  -2 -21   62.68    7.78
  -2  -2  21   76.14    8.79
   2   2 -21   56.45    7.35
  -2   2  21   70.93    7.86
  -2   2  20   26.46    9.61
   2  -2 -20   26.46    7.16
  -2  -2  20   19.03    8.44
   2   2 -20   15.21    6.69
  -2   2  20   15.91    7.51
  -2   2  19   59.72   11.24
   2  -2 -19   65.40    8.25
  -2  -2  19   56.03    8.99
   2   2 -19   62.09    7.55
  -2   2  19   55.33    8.60
   2   2 -18  102.40   10.62
  -2   2  18  126.49   12.88
   2  -2 -18  104.85    9.22
  -2  -2  18  109.02    9.77
   2   2 -18  107.77    9.03
  -2   2  18   96.14    9.61
   2  -2 -17  559.87   21.05
  -2  -2  17  583.21   21.79
   2   2 -17  582.04   21.90
  -2   2  17  601.11   22.41
   2   2 -16    6.46    8.36
  -2   2  16    3.54    9.80
   2  -2 -16   -0.39    7.24
  -2  -2  16    0.00    7.86
   2   2 -16   -3.15    7.47
  -2   2  16   -5.49    7.94
   2   2 -15  482.83   23.85
  -2   2  15  474.66   24.12
   2  -2 -15  477.00   18.87
  -2  -2  15  474.66   19.06
   2   2 -15  481.66   18.71
  -2   2  15  481.66   19.10
   2   2 -14   49.72    9.38
  -2   2  14   60.15   10.31
   2  -2 -14   65.13    8.79
  -2  -2  14   63.88    9.10
   2   2 -14   65.56    8.87
  -2   2  14   57.15    8.52
   2   2 -13   42.06    8.75
  -2   2  13   37.51    9.92
   2  -2 -13   40.39    8.05
  -2  -2  13   49.64    8.56
   2   2 -13   32.29    8.48
  -2   2  13   43.81    8.13
  -2  -2  12  279.43   16.61
   2   2 -12  273.82   15.56
  -2   2  12  266.70   16.26
   2  -2 -12  273.63   13.58
  -2  -2  12  290.20   13.81
   2   2 -12  292.93   13.85
  -2   2  12  286.12   14.01
  -2  -2  11  894.07   40.54
  -2   2  11  749.34   34.39
   2  -2 -11  788.64   27.93
  -2  -2  11  770.74   27.27
  -2  -2  10  706.16   32.53
  -2   2  10  643.52   29.96
   2  -2 -10  660.25   24.04
  -2  -2  10  687.87   24.98
   2   2 -10  660.63   23.97
  -2   2  10  733.00   26.50
  -2  -2   9  258.96   14.86
  -2   2   9  282.23   16.50
   2  -2  -9  271.18   13.19
  -2  -2   9  256.74   12.76
   2   2  -9  296.66   13.31
  -2   2   9  257.87   13.11
  -2   2   8  260.95   15.37
   2  -2  -8  254.18   12.45
  -2  -2   8  262.39   12.92
   2   2  -8  271.26   12.64
  -2   2   8  271.41   13.34
  -2   2   7  234.61   14.43
   2  -2  -7  230.05   11.71
  -2  -2   7  252.43   12.84
   2   2  -7  255.66   12.33
  -2   2   7  255.69   12.49
   2  -2  -6  254.25   12.96
  -2  -2   6  246.24   12.18
   2   2  -6  251.06   12.18
  -2   2   6  254.68   12.45
   2  -2  -5 2684.95   85.36
  -2  -2   5 2525.43   80.34
   2   2  -5 2631.25   83.49
  -2   2   5 2633.98   83.65
   2  -2  -4 5606.44  175.12
  -2  -2   4 4995.61  156.21
   2   2  -4 5260.17  164.30
  -2   2   4 5446.93  170.06
   2  -2  -3 4575.42  143.25
  -2  -2   3 4956.70  155.16
   2   2  -3 4738.83  148.43
  -2   2   3 4734.94  148.20
   2  -2  -2 1280.42   42.10
  -2  -2   2 1210.77   40.03
   2   2  -2 1230.23   40.81
  -2   2   2 1263.69   41.55
  -2  -2   1  128.90    9.92
  -2  -2   1  119.56    9.22
   2   2  -1  124.77    9.53
  -2   2   1  133.45    9.07
  -2  -2   0 1499.46   64.08
   2  -2   0 1445.77   46.84
  -2  -2   0 1536.42   50.07
   2   2   0 1518.91   49.57
  -2   2   0 1527.47   49.45
  -2   2   0 1508.02   48.98
  -2  -2  -1 2902.04  122.59
   2  -2   1 3005.93   94.74
  -2  -2  -1 2789.22   88.43
  -2  -2  -1 2802.05   88.86
   2   2   1 2960.40   93.53
  -2   2  -1 3003.59   94.74
  -2   2  -1 2819.56   89.14
  -2  -2  -2  798.75   34.94
   2  -2   2  883.57   29.84
  -2  -2  -2  782.41   27.12
  -2  -2  -2  887.46   30.85
  -2   2  -2  887.46   30.27
  -2   2  -2  885.13   29.96
  -2  -2  -3   36.73    6.93
  -2  -2  -3   42.99    7.70
  -2  -2  -3   40.74    8.13
   2   2   3   59.22    8.09
  -2   2  -3   74.55    7.98
  -2   2  -3   58.05    7.78
  -2  -2  -4  886.68   39.14
  -2  -2  -4  834.94   28.87
  -2  -2  -4  890.57   30.58
   2   2   4  835.71   29.18
  -2   2  -4  852.05   29.02
  -2   2  -4  804.20   27.58
  -2  -2  -5 1031.80   45.29
   2  -2   5 1111.17   37.00
  -2  -2  -5 1016.63   34.55
  -2  -2  -5  990.95   33.58
   2   2   5 1014.68   34.47
  -2   2  -5  991.73   33.30
  -2   2  -5 1003.40   33.38
  -2  -2  -6   62.09    8.87
  -2   2  -6   46.92    9.65
   2  -2   6   52.99    7.66
  -2  -2  -6   51.05    8.25
  -2  -2  -6   63.73    7.90
   2   2   6   39.92    7.90
  -2   2  -6   58.24    8.36
  -2   2  -6   64.12    6.81
  -2  -2  -7  878.51   39.65
  -2   2  -7  877.34   40.07
   2  -2   7  904.58   31.01
  -2  -2  -7  815.09   28.40
  -2  -2  -7  813.54   28.21
   2   2   7  831.82   28.91
  -2   2  -7  849.33   28.87
  -2   2  -7  820.15   28.64
  -2  -2  -8 1128.29   49.88
   2   2   8 1028.30   46.65
  -2   2  -8 1084.72   48.67
   2  -2   8 1130.24   37.74
  -2  -2  -8 1146.97   38.32
  -2  -2  -8 1131.40   38.05
   2   2   8 1146.58   38.48
  -2   2  -8 1101.45   36.69
  -2   2  -8 1148.91   38.48
  -2  -2  -9  366.38   20.15
   2   2   9  326.50   18.91
  -2   2  -9  329.66   18.83
   2  -2   9  347.24   14.71
  -2  -2  -9  360.47   15.68
  -2  -2  -9  346.70   15.33
   2   2   9  335.73   15.13
  -2   2  -9  320.79   13.97
  -2   2  -9  348.84   15.13
  -2  -2 -10  571.15   28.01
   2   2  10  579.32   29.45
  -2   2 -10  547.81   27.20
   2  -2  10  554.42   20.70
  -2  -2 -10  578.93   21.79
  -2  -2 -10  499.95   19.45
   2   2  10  566.09   21.59
  -2   2 -10  533.41   20.85
  -2   2 -10  568.04   21.67
  -2  -2 -11  419.02   22.18
  -2   2 -11  455.99   23.66
   2  -2  11  420.58   17.16
  -2  -2 -11  405.41   16.73
   2   2  11  419.80   17.35
  -2   2 -11  429.14   17.86
  -2   2 -11  470.38   19.30
  -2  -2 -12 1194.43   53.15
  -2   2 -12 1113.51   49.68
   2  -2  12 1164.47   39.14
  -2  -2 -12 1117.40   37.70
   2   2  12 1103.78   37.47
  -2   2 -12 1192.88   40.54
  -2   2 -12 1106.50   37.62
  -2  -2 -13  119.17   12.29
  -2   2 -13  103.53   11.48
   2  -2  13  102.29    9.34
  -2  -2 -13  104.04    9.49
   2   2  13   97.31    9.61
  -2   2 -13  102.71    9.65
  -2  -2 -14  335.61   19.18
  -2   2 -14  352.30   19.53
   2  -2  14  354.17   15.60
  -2  -2 -14  379.61   15.83
   2   2  14  332.81   15.29
  -2   2 -14  340.98   14.71
  -2  -2 -15   32.21   10.85
  -2   2 -15   40.15   10.00
   2  -2  15   42.56    8.33
  -2  -2 -15   45.40    7.82
   2   2  15   39.33    9.07
  -2   2 -15   27.16    8.21
  -2  -2 -16   32.60   10.82
  -2   2 -16   50.54   10.04
   2  -2  16   45.01    8.83
  -2  -2 -16   42.45    8.13
   2   2  16   53.85    9.14
  -2   2 -16   48.13    8.75
  -2  -2 -17  201.42   14.43
  -2   2 -17  192.35   13.15
   2  -2  17  181.85   11.09
  -2  -2 -17  191.89   11.40
   2   2  17  195.27   11.91
  -2   2 -17  193.68   11.59
  -2  -2 -18  365.64   19.92
  -2   2 -18  347.09   18.56
   2  -2  18  351.44   15.25
  -2  -2 -18  332.22   14.20
   2   2  18  355.37   15.72
  -2   2 -18  358.95   14.98
  -2  -2 -19  256.82   15.41
  -2   2 -19  260.44   15.52
   2  -2  19  260.01   12.72
  -2  -2 -19  265.46   12.53
   2   2  19  297.99   14.08
  -2   2 -19  260.48   12.29
  -2  -2 -20   21.40    9.38
  -2   2 -20   21.67    9.03
   2  -2  20    7.59    7.82
  -2  -2 -20   21.63    6.77
   2   2  20   41.01    8.60
  -2   2 -20   13.34    7.51
   2   3 -21  148.93   11.79
  -2   3  21  143.57   11.56
   2  -3 -21  153.18    9.69
  -2  -3  21  147.18   10.15
   2   3 -21  165.82   10.00
  -2   3  21  176.25   10.19
   2   3 -20  213.32   14.40
  -2   3  20  231.03   15.06
   2  -3 -20  239.51   11.44
  -2  -3  20  227.72   12.61
   2   3 -20  223.64   11.32
  -2   3  20  206.79   11.13
   2   3 -19   25.87   10.19
  -2   3  19   42.10   10.39
   2  -3 -19   37.78    7.86
  -2  -3  19   27.78    8.68
   2   3 -19   18.99    7.12
  -2   3  19   27.12    7.86
   2   3 -18  750.90   34.35
  -2   3  18  813.15   37.51
   2  -3 -18  744.28   26.57
  -2  -3  18  829.10   29.14
   2   3 -18  840.77   29.18
  -2   3  18  802.25   28.29
   2   3 -17    8.91    8.64
  -2   3  17   -4.86   10.04
   2  -3 -17   -1.60    8.01
  -2  -3  17    7.31    8.29
   2   3 -17    0.78    7.66
  -2   3  17    7.74    7.66
   2   3 -16  147.85   12.06
  -2   3  16  151.54   12.80
   2  -3 -16  143.06   10.08
  -2  -3  16  171.15   11.59
   2   3 -16  155.59    9.96
  -2   3  16  148.31   10.58
   2   3 -15  691.76   32.06
  -2   3  15  717.05   33.65
   2  -3 -15  738.45   26.22
  -2  -3  15  811.20   28.75
   2   3 -15  731.83   25.64
  -2   3  15  710.43   25.56
   2   3 -14  300.86   17.47
  -2   3  14  266.67   16.57
   2  -3 -14  251.45   12.68
  -2  -3  14  286.08   14.01
   2   3 -14  289.58   13.15
  -2   3  14  284.41   13.58
   2   3 -13  330.08   17.62
  -2   3  13  293.28   17.00
   2  -3 -13  326.12   14.71
  -2  -3  13  333.97   15.10
   2   3 -13  322.11   13.50
  -2   3  13  365.22   15.83
   2   3 -12  141.19   11.01
  -2   3  12  131.50   11.75
   2  -3 -12  161.23   10.62
  -2  -3  12  156.13   11.01
   2   3 -12  158.04   10.08
  -2   3  12  150.65   10.27
   2   3 -11 1315.82   57.23
  -2   3  11 1277.69   56.45
   2  -3 -11 1238.01   41.36
  -2  -3  11 1283.53   42.72
   2   3 -11 1311.15   43.42
  -2   3  11 1281.19   42.84
   2   3 -10 1070.32   46.96
  -2   3  10 1059.82   47.27
   2  -3 -10 1020.52   34.74
  -2  -3  10 1115.84   37.62
   2   3 -10 1109.23   37.70
  -2   3  10 1103.39   37.51
   2   3  -9  338.95   16.89
  -2   3   9  353.12   19.30
   2  -3  -9  348.37   15.21
  -2  -3   9  326.27   14.28
   2   3  -9  346.31   14.98
  -2   3   9  380.58   16.69
   2   3  -8  687.87   30.11
  -2   3   8  757.51   34.82
   2  -3  -8  705.38   25.09
  -2  -3   8  734.95   26.15
   2   3  -8  704.99   25.33
  -2   3   8  777.74   27.66
   2  -3  -7  801.87   27.86
  -2  -3   7  774.24   27.12
   2   3  -7  820.93   28.99
  -2   3   7  832.60   28.75
   2  -3  -6 1531.36   50.03
  -2  -3   6 1528.64   49.88
   2   3  -6 1474.17   48.28
  -2   3   6 1550.43   50.73
   2  -3  -5 1567.94   50.93
  -2  -3   5 1532.53   49.96
   2   3  -5 1608.79   52.21
  -2   3   5 1617.74   52.76
   2  -3  -4 1687.38   54.47
  -2  -3   4 1678.43   54.43
   2   3  -4 1626.69   52.52
  -2   3   4 1646.53   53.26
   2  -3  -3  988.23   33.07
  -2  -3   3  943.49   31.98
   2   3  -3  906.52   30.54
  -2   3   3  957.49   32.21
   2  -3  -2  873.06   29.53
  -2  -3   2  790.58   27.43
  -2  -3   2  810.04   28.17
   2   3  -2  787.86   26.88
  -2   3   2  743.51   25.80
   2  -3  -1 2673.27   84.43
  -2  -3   1 2667.44   84.54
  -2  -3   1 2747.20   87.23
   2   3  -1 2962.35   93.38
  -2   3   1 2807.50   88.75
   2  -3   0 2963.91   93.30
  -2  -3   0 3088.02   97.58
  -2  -3   0 2997.75   94.85
   2   3   0 2866.25   90.30
  -2   3   0 3136.65   98.51
  -2   3   0 3100.47   97.81
   2  -3   1 3221.86  101.20
  -2  -3  -1 3691.07  116.21
  -2  -3  -1 3454.91  108.98
   2   3   1 3434.29  107.89
  -2   3  -1 3417.17  107.50
  -2   3  -1 3533.50  110.77
   2  -3   2 4077.41  127.61
  -2  -3  -2 4155.23  130.49
  -2  -3  -2 4376.99  137.50
  -2   3  -2 4182.46  131.19
  -2   3  -2 4007.38  125.43
  -2  -3  -3 1334.50   57.31
   2   3   3 1308.82   56.30
   2   3   3 1284.31   42.95
  -2   3  -3 1385.46   45.29
  -2   3  -3 1409.59   45.83
  -2  -3  -4 3881.32  163.91
   2   3   4 3877.43  163.68
  -2  -3  -4 3667.73  115.55
  -2  -3  -4 3625.32  114.11
   2   3   4 3763.83  118.78
  -2   3  -4 3782.89  118.94
  -2   3  -4 3631.54  114.27
  -2  -3  -5  325.65   17.00
   2   3   5  347.90   18.21
  -2  -3  -5  340.47   15.10
  -2  -3  -5  371.29   15.45
   2   3   5  391.40   16.81
  -2   3  -5  343.08   14.55
  -2   3  -5  359.65   15.17
  -2  -3  -6  688.65   31.86
   2   3   6  727.55   33.15
   2  -3   6  733.00   25.64
  -2  -3  -6  704.60   24.90
  -2  -3  -6  708.88   25.44
   2   3   6  703.43   25.13
  -2   3  -6  759.07   26.38
  -2   3  -6  745.45   26.15
  -2  -3  -7  849.72   38.52
   2   3   7  838.83   38.05
  -2   3  -7  832.99   38.71
   2  -3   7  879.29   30.27
  -2  -3  -7  863.73   30.07
  -2  -3  -7  810.42   28.44
   2   3   7  857.11   29.88
  -2   3  -7  835.71   28.83
  -2   3  -7  870.34   30.00
  -2  -3  -8  637.68   30.11
   2   3   8  610.44   29.30
  -2   3  -8  623.67   30.15
   2  -3   8  588.66   21.48
  -2  -3  -8  571.15   21.52
  -2  -3  -8  598.38   22.72
   2   3   8  573.87   21.52
  -2   3  -8  568.43   21.09
  -2   3  -8  600.72   21.94
  -2  -3  -9  517.07   25.91
   2   3   9  510.45   25.64
  -2   3  -9  570.37   28.25
   2  -3   9  494.89   18.83
  -2  -3  -9  506.56   20.00
  -2  -3  -9  512.79   20.35
   2   3   9  496.45   19.38
  -2   3  -9  528.74   20.00
  -2   3  -9  499.56   18.87
  -2  -3 -10  188.15   14.51
   2   3  10  171.77   13.46
  -2   3 -10  188.62   14.59
   2  -3  10  187.30   10.89
  -2  -3 -10  164.81   10.93
  -2  -3 -10  186.91   11.79
   2   3  10  179.67   11.40
  -2   3 -10  176.21   10.39
  -2   3 -10  170.33   10.78
  -2  -3 -11 2241.80   96.61
   2   3  11 2209.12   95.28
  -2   3 -11 2244.13   96.41
   2  -3  11 2237.13   71.63
  -2  -3 -11 2286.93   73.57
   2   3  11 2204.84   70.85
  -2   3 -11 2258.92   72.09
  -2   3 -11 2304.05   73.84
  -2  -3 -12  303.08   18.48
   2   3  12  310.01   18.52
  -2   3 -12  319.50   18.29
   2  -3  12  310.59   14.24
  -2  -3 -12  329.77   15.21
   2   3  12  306.16   14.36
  -2   3 -12  336.31   15.17
  -2   3 -12  303.00   14.43
  -2  -3 -13  168.39   14.08
   2   3  13  149.05   13.62
  -2   3 -13  144.85   12.29
   2  -3  13  167.80   10.74
  -2  -3 -13  170.29   11.17
   2   3  13  142.20   10.66
  -2   3 -13  148.43   10.54
  -2   3 -13  150.30   10.54
  -2  -3 -14   90.22   12.22
   2   3  14   80.77   11.75
  -2   3 -14   83.38   10.82
   2  -3  14  100.85    9.42
  -2  -3 -14  114.77   10.43
   2   3  14   70.62    9.18
  -2   3 -14   88.08    9.42
  -2   3 -14   83.14    8.83
  -2  -3 -15  159.40   13.34
   2   3  15  158.19   13.73
  -2   3 -15  154.42   12.88
   2  -3  15  156.40   10.31
  -2  -3 -15  174.96   10.78
   2   3  15  148.04   10.31
  -2   3 -15  139.99    9.61
  -2  -3 -16  550.92   27.16
   2   3  16  506.56   25.17
  -2   3 -16  508.51   25.17
   2  -3  16  529.91   20.19
  -2  -3 -16  530.30   19.73
   2   3  16  532.63   20.43
  -2   3 -16  525.24   19.88
  -2  -3 -17   91.86   10.82
  -2   3 -17  102.48   10.78
   2  -3  17   99.72    9.38
  -2  -3 -17   96.37    9.38
   2   3  17  104.15    9.42
  -2   3 -17  105.59    9.30
  -2  -3 -18  331.64   18.21
  -2   3 -18  328.26   18.09
   2  -3  18  346.97   15.10
  -2  -3 -18  329.85   13.81
   2   3  18  337.71   14.75
  -2   3 -18  332.38   14.36
  -2  -3 -19  317.36   17.31
  -2   3 -19  320.98   17.59
   2  -3  19  329.46   14.32
  -2  -3 -19  345.49   14.40
   2   3  19  329.62   14.36
  -2   3 -19  354.95   15.13
  -2  -3 -20   67.46   10.70
  -2   3 -20   72.06    9.65
   2   4 -21  237.99   15.10
  -2   4  21  237.41   14.75
   2  -4 -21  252.70   11.63
  -2  -4  21  226.63   11.98
   2   4 -21  239.78   12.18
  -2   4  21  254.68   11.21
   2   4 -20  102.36   11.32
  -2   4  20  113.14   10.93
   2  -4 -20  116.95    8.87
  -2  -4  20  116.99   10.04
   2   4 -20  120.92    9.07
  -2   4  20  104.58    8.44
   2   4 -19  375.80   20.35
  -2   4  19  394.51   20.39
   2  -4 -19  345.18   14.75
  -2  -4  19  336.19   15.02
   2   4 -19  386.89   15.56
  -2   4  19  407.74   16.73
   2   4 -18   58.44   10.39
  -2   4  18   57.11   10.15
   2  -4 -18   64.43    8.29
  -2  -4  18   46.22    8.64
   2   4 -18   62.13    8.17
  -2   4  18   64.16    8.36
   2   4 -17   22.57    9.88
  -2   4  17   21.52   10.39
   2  -4 -17   33.38    8.17
  -2  -4  17   37.19    8.99
   2   4 -17   34.86    7.86
  -2   4  17   36.57    7.98
   2   4 -16  328.68   17.94
  -2   4  16  329.19   18.68
   2  -4 -16  347.09   15.10
  -2  -4  16  351.64   15.99
   2   4 -16  343.23   14.36
  -2   4  16  349.58   15.48
   2   4 -15  146.56   12.26
  -2   4  15  151.07   13.07
   2  -4 -15  146.21   10.12
  -2  -4  15  156.44   11.09
   2   4 -15  161.42    9.84
  -2   4  15  137.57   10.19
   2   4 -14 1115.84   49.14
  -2   4  14 1035.31   46.34
   2  -4 -14 1120.12   37.62
  -2  -4  14 1175.76   39.53
   2   4 -14 1149.69   38.44
  -2   4  14 1142.30   38.48
   2   4 -13 1622.41   70.38
  -2   4  13 1479.23   64.70
   2  -4 -13 1623.18   52.95
  -2  -4  13 1654.31   54.08
   2   4 -13 1611.12   52.56
  -2   4  13 1525.53   50.11
   2   4 -12 1215.05   53.46
  -2   4  12 1052.81   47.19
   2  -4 -12 1228.28   41.20
  -2  -4  12 1223.61   41.05
   2   4 -12 1178.48   39.84
  -2   4  12 1154.75   38.98
   2   4 -11  127.65    9.77
  -2   4  11  143.84   12.14
   2  -4 -11  124.07   10.08
  -2  -4  11  130.34    9.80
   2   4 -11  137.61    9.57
  -2   4  11  143.25   10.70
   2   4 -10   96.33    9.26
  -2   4  10   97.81   10.70
   2  -4 -10  107.34    9.34
  -2  -4  10  117.96    9.45
   2   4 -10   87.93    8.72
  -2   4  10   89.10    9.65
   2   4  -9  896.41   39.33
  -2   4   9  928.70   42.14
   2  -4  -9  943.87   32.18
  -2  -4   9  892.13   30.70
   2   4  -9  914.69   31.36
  -2   4   9  926.76   31.98
   2   4  -8  121.19    8.79
   2  -4  -8  127.26    9.30
  -2  -4   8  113.61    9.18
   2   4  -8  133.02    9.34
  -2   4   8  143.41    9.88
   2   4  -7 1460.17   62.17
   2  -4  -7 1399.86   45.91
  -2  -4   7 1496.35   48.98
   2   4  -7 1481.17   48.05
  -2   4   7 1497.52   49.10
   2   4  -6  322.30   14.51
   2  -4  -6  335.65   14.51
  -2  -4   6  324.40   14.05
   2   4  -6  349.03   14.12
  -2   4   6  361.09   15.02
   2  -4  -5  191.15   10.15
  -2  -4   5  218.31   10.78
   2   4  -5  204.07   10.31
  -2   4   5  219.71   11.13
   2  -4  -4  180.45   10.50
  -2  -4   4  166.56   10.15
   2   4  -4  165.98    9.88
  -2   4   4  168.58   10.12
   2  -4  -3  511.62   18.91
  -2  -4   3  499.17   18.79
  -2  -4   3  548.58   20.43
   2   4  -3  476.61   18.17
  -2   4   3  490.22   18.79
   2  -4  -2 2218.07   70.54
  -2  -4   2 2149.20   68.75
  -2  -4   2 2053.49   65.67
   2   4  -2 2349.57   74.90
  -2   4   2 2142.98   68.20
   2  -4  -1 1751.96   56.14
  -2  -4   1 1843.40   59.41
  -2  -4   1 1759.75   56.92
   2   4  -1 1857.01   59.84
  -2   4   1 1772.20   56.69
   2   4   0 1049.31   44.90
   2  -4   0 1086.27   35.72
  -2  -4   0 1104.56   36.96
  -2  -4   0 1057.09   35.44
   2   4   0 1236.06   40.89
  -2   4   0 1151.64   37.62
  -2   4   0 1245.01   40.74
   2   4   1   -1.75    4.75
   2  -4   1    0.47    6.26
  -2  -4  -1  -10.31    7.16
  -2  -4  -1  -14.67    7.12
  -2   4  -1  -12.72    5.87
  -2   4  -1   -1.25    6.77
   2   4   2 1743.79   74.27
  -2  -4  -2 1796.32   58.13
  -2  -4  -2 1885.03   60.73
  -2   4  -2 1831.33   58.44
  -2   4  -2 1848.84   59.14
   2   4   3  868.01   38.21
  -2  -4  -3  902.24   30.93
  -2  -4  -3  818.98   28.25
  -2   4  -3  924.81   31.05
  -2   4  -3  980.84   32.60
   2   4   4   68.36    7.74
   2   4   4   81.51    8.72
  -2   4  -4   67.04    7.12
  -2   4  -4   79.25    7.04
   2   4   5  372.14   18.91
  -2  -4  -5  417.47   17.39
  -2  -4  -5  394.51   16.07
   2   4   5  433.81   18.01
  -2   4  -5  394.12   15.60
  -2   4  -5  375.06   14.55
   2   4   6 1222.83   53.54
  -2  -4  -6 1224.00   40.89
  -2  -4  -6 1262.13   41.90
   2   4   6 1190.54   40.03
  -2   4  -6 1341.50   44.00
  -2   4  -6 1330.22   43.11
   2   4   7  464.54   23.27
   2  -4   7  468.44   17.78
  -2  -4  -7  470.77   18.83
  -2  -4  -7  470.77   18.60
   2   4   7  456.37   18.13
  -2   4  -7  458.71   17.08
  -2   4  -7  492.17   18.60
  -2  -4  -8 1655.09   72.09
   2   4   8 1532.92   66.72
   2  -4   8 1625.52   52.68
  -2  -4  -8 1603.73   52.84
  -2  -4  -8 1475.73   48.44
   2   4   8 1533.31   50.38
  -2   4  -8 1568.71   51.05
  -2   4  -8 1541.87   50.03
  -2  -4  -9 1103.39   49.53
   2   4   9 1126.74   50.58
  -2   4  -9 1120.90   50.15
   2  -4   9 1060.21   35.56
  -2  -4  -9 1042.70   35.37
  -2  -4  -9 1057.09   36.30
   2   4   9 1029.86   35.25
  -2   4  -9 1127.12   37.70
  -2   4  -9 1132.18   37.66
  -2  -4 -10  495.28   25.29
   2   4  10  483.22   24.63
  -2   4 -10  471.16   23.69
   2  -4  10  481.66   18.48
  -2  -4 -10  467.27   18.60
  -2  -4 -10  498.00   20.00
   2   4  10  443.54   17.97
  -2   4 -10  447.04   17.94
  -2   4 -10  462.60   18.21
  -2  -4 -11   19.53   10.31
   2   4  11   11.91    9.69
  -2   4 -11   41.47    9.80
   2  -4  11   19.14    7.59
  -2  -4 -11   28.64    7.78
  -2  -4 -11   23.62    8.87
   2   4  11   12.72    7.74
  -2   4 -11   20.43    7.82
  -2   4 -11   11.75    7.82
  -2  -4 -12  752.84   35.37
   2   4  12  738.06   34.74
  -2   4 -12  745.45   34.32
   2  -4  12  737.28   26.22
  -2  -4 -12  775.02   27.78
   2   4  12  721.72   26.03
  -2   4 -12  746.62   26.30
  -2   4 -12  716.66   25.09
  -2  -4 -13 1131.02   50.62
   2   4  13 1155.53   51.43
  -2   4 -13 1134.52   50.00
   2  -4  13 1119.34   37.66
  -2  -4 -13 1194.04   40.27
   2   4  13 1113.51   37.66
  -2   4 -13 1157.47   38.40
  -2   4 -13 1125.18   37.74
  -2  -4 -14   46.18   10.47
   2   4  14   47.74   11.01
  -2   4 -14   41.63    9.10
   2  -4  14   50.15    7.94
  -2  -4 -14   35.02    8.56
   2   4  14   50.73    9.14
  -2   4 -14   40.97    8.83
  -2   4 -14   49.49    8.75
  -2  -4 -15  610.83   30.00
   2   4  15  553.25   27.31
  -2   4 -15  523.68   25.56
   2  -4  15  518.24   19.80
  -2  -4 -15  516.68   19.96
   2   4  15  563.76   21.13
  -2   4 -15  533.02   20.62
  -2   4 -15  537.69   19.76
  -2  -4 -16  289.15   17.00
   2   4  16  267.95   16.69
  -2   4 -16  265.50   16.22
   2  -4  16  270.79   13.58
  -2  -4 -16  282.70   13.19
   2   4  16  264.92   12.99
  -2   4 -16  234.65   12.76
  -2   4 -16  259.31   12.92
  -2  -4 -17  127.69   12.53
   2   4  17  124.70   12.22
  -2   4 -17  103.26   10.58
   2  -4  17  112.63    9.84
  -2  -4 -17  111.27    9.61
   2   4  17  111.51    9.22
  -2   4 -17  116.68   10.43
  -2   4 -17  121.93   10.00
  -2  -4 -18   92.87   10.54
   2   4  18   75.05   10.93
  -2   4 -18   77.66    9.73
   2  -4  18   67.74    8.68
  -2  -4 -18   66.18    8.29
   2   4  18   86.53    8.25
  -2   4 -18   84.54    8.75
  -2   4 -18   96.61    9.61
  -2  -4 -19   -8.64    9.80
   2   4  19   10.35    9.03
  -2   4 -19   20.15    8.40
   2  -4  19   13.19    8.52
  -2  -4 -19    8.64    6.34
   2   4  19   24.51    7.43
  -2   4 -19   15.99    8.72
  -2   4 -19   10.47    8.21
   2   5 -20  122.71   12.57
  -2   5  20  127.34   10.93
   2  -5 -20  124.38    8.44
  -2  -5  20  115.12    9.45
   2   5 -20  127.50    9.69
  -2   5  20  110.07    8.56
   2   5 -19   53.15   11.24
  -2   5  19   50.81    9.42
   2  -5 -19   57.00    7.82
  -2  -5  19   54.16    9.30
   2   5 -19   41.75    8.01
  -2   5  19   60.42    8.25
   2   5 -18  199.55   14.98
  -2   5  18  187.26   13.34
   2  -5 -18  156.60    9.77
  -2  -5  18  177.06   11.56
   2   5 -17  356.07   19.22
  -2   5  17  374.13   19.80
   2  -5 -17  343.55   14.63
  -2  -5  17  360.28   15.72
   2   5 -17  340.32   14.63
  -2   5  17  347.90   14.75
   2   5 -16  252.97   15.83
  -2   5  16  295.30   17.47
   2  -5 -16  259.58   12.84
  -2  -5  16  254.88   13.38
   2   5 -16  264.72   12.18
  -2   5  16  281.18   13.23
   2   5 -15    6.19    8.79
  -2   5  15   19.14    9.07
   2  -5 -15    7.28    8.05
  -2  -5  15   25.21    8.68
   2   5 -15   11.09    6.89
  -2   5  15    8.87    8.33
   2   5 -14  467.66   23.15
  -2   5  14  456.76   22.92
   2  -5 -14  462.99   18.33
  -2  -5  14  474.66   18.95
   2   5 -14  438.87   17.04
  -2   5  14  485.55   19.26
   2   5 -13   56.18    9.38
  -2   5  13   69.92   10.39
   2  -5 -13   63.69    8.75
  -2  -5  13   75.79    9.45
   2   5 -13   64.04    8.09
  -2   5  13   55.87    8.72
   2   5 -12  131.58   11.36
  -2   5  12  135.43   12.02
   2  -5 -12  133.41   10.08
  -2  -5  12  136.33   10.27
   2   5 -12  123.37    9.07
  -2   5  12  136.80   10.27
   2   5 -11  326.89   17.66
  -2   5  11  315.22   18.21
   2  -5 -11  341.48   14.90
  -2  -5  11  321.33   14.43
   2   5 -11  312.30   13.38
  -2   5  11  309.27   14.05
   2   5 -10  164.93   11.13
  -2   5  10  163.06   12.68
   2  -5 -10  160.61   10.54
  -2  -5  10  162.05   10.70
   2   5 -10  172.12   10.15
  -2   5  10  178.78   11.01
   2   5  -9 1441.49   61.90
  -2   5   9 1493.62   65.25
   2  -5  -9 1469.89   48.40
  -2  -5   9 1469.11   48.05
   2   5  -9 1468.72   48.21
  -2   5   9 1502.57   49.61
   2   5  -8  291.02   14.47
   2  -5  -8  278.34   13.11
  -2  -5   8  281.22   13.19
   2   5  -8  289.70   13.31
  -2   5   8  283.51   13.19
   2   5  -7  222.97   11.98
   2  -5  -7  233.52   11.91
  -2  -5   7  245.46   12.22
   2   5  -7  234.57   11.87
  -2   5   7  243.52   12.14
   2   5  -6   89.60    6.30
   2  -5  -6  120.38    8.91
  -2  -5   6  101.94    8.48
   2   5  -6   91.16    8.64
  -2   5   6   89.17    8.52
   2   5  -5  297.44   13.62
   2  -5  -5  365.53   15.25
  -2  -5   5  340.59   14.24
   2   5  -5  357.01   15.41
  -2   5   5  335.45   14.20
   2  -5  -4  171.34   10.27
  -2  -5   4  155.59    9.10
  -2  -5   4  169.17   10.12
   2   5  -4  173.13   10.50
  -2   5   4  177.65   10.15
  -2  -5   3  183.09   10.35
  -2  -5   3  167.65   10.50
   2   5  -3  151.77   10.12
  -2   5   3  121.97    8.91
   2   5  -2 3326.52  142.32
   2  -5  -2 3422.61  107.62
  -2  -5   2 3142.10   99.02
  -2  -5   2 3131.59   98.82
   2   5  -2 3404.33  107.07
  -2   5   2 3425.34  107.89
   2   5  -1 1410.36   60.19
   2  -5  -1 1509.97   48.56
  -2  -5   1 1544.98   50.19
  -2  -5   1 1409.98   46.03
   2   5  -1 1482.34   48.05
  -2   5   1 1558.60   50.46
  -2   5   1 1428.26   45.91
   2   5   0  181.85    9.65
  -2  -5   0  165.24    9.80
  -2  -5   0  194.38   10.62
   2   5   1  453.65   20.54
   2  -5   1  519.01   18.79
  -2  -5  -1  453.26   17.43
  -2  -5  -1  483.22   18.44
  -2   5  -1  486.33   17.47
  -2   5  -1  481.66   16.89
   2   5   2  201.69   11.56
  -2  -5  -2  181.69   10.85
  -2  -5  -2  186.99   10.43
  -2   5  -2  190.53    8.75
  -2   5  -2  204.57   10.08
   2   5   3   66.18    8.48
  -2  -5  -3   84.86    8.44
  -2  -5  -3   81.86    8.36
  -2   5  -3   84.58    7.63
  -2   5  -3   74.62    6.61
   2   5   4  627.17   28.91
  -2  -5  -4  655.97   23.85
  -2  -5  -4  599.55   22.06
   2   5   4  662.97   24.51
  -2   5  -4  618.62   21.79
  -2   5  -4  614.72   21.59
   2   5   5 2105.24   90.07
  -2  -5  -5 2050.38   65.91
  -2  -5  -5 2009.53   64.58
   2   5   5 2020.03   65.25
  -2   5  -5 2086.56   66.61
  -2   5  -5 2165.15   68.86
   2   5   6    6.61    8.52
  -2  -5  -6    6.77    8.01
  -2  -5  -6   17.82    8.01
   2   5   6   12.14    8.21
  -2   5  -6    6.34    7.12
  -2   5  -6   17.51    7.12
   2   5   7  183.60   13.46
  -2  -5  -7  153.80   10.78
  -2  -5  -7  165.16   11.28
   2   5   7  152.71   10.66
  -2   5  -7  168.31    9.80
  -2   5  -7  182.39   10.70
   2   5   8  234.53   14.86
  -2  -5  -8  238.46   13.34
  -2  -5  -8  204.69   11.63
   2   5   8  228.85   12.45
  -2   5  -8  250.29   11.91
  -2   5  -8  237.52   11.83
   2   5   9  249.66   15.76
   2  -5   9  247.25   11.75
  -2  -5  -9  262.89   12.99
  -2  -5  -9  261.96   13.50
   2   5   9  245.31   12.88
  -2   5  -9  263.36   11.56
  -2   5  -9  252.23   12.26
   2   5  10  152.94   12.88
  -2   5 -10  180.95   13.93
   2  -5  10  177.45   10.47
  -2  -5 -10  169.98   11.36
  -2  -5 -10  168.85   10.85
   2   5  10  170.22   10.85
  -2   5 -10  149.36   10.08
  -2   5 -10  151.07    9.57
   2   5  11   98.28   11.36
  -2   5 -11  110.46   11.32
   2  -5  11  124.77    9.69
  -2  -5 -11  106.92    9.69
  -2  -5 -11  113.26   10.27
   2   5  11  107.03    9.49
  -2   5 -11   96.64    8.60
  -2   5 -11   94.93    9.38
   2   5  12  248.22   15.60
  -2   5 -12  257.21   15.68
   2  -5  12  270.75   12.99
  -2  -5 -12  236.16   12.84
  -2  -5 -12  243.98   12.68
   2   5  12  234.45   12.45
  -2   5 -12  223.32   11.59
  -2   5 -12  232.43   12.49
   2   5  13   59.06   10.54
  -2   5 -13   45.52    9.77
   2  -5  13   49.26    8.21
  -2  -5 -13   52.72    8.05
  -2  -5 -13   49.14    9.22
   2   5  13   25.52    8.13
  -2   5 -13   30.19    8.83
   2   5  14  417.86   21.71
  -2   5 -14  445.09   22.14
   2  -5  14  455.21   18.71
  -2  -5 -14  398.79   16.61
   2   5  14  414.74   16.92
  -2   5 -14  438.87   17.55
  -2   5 -14  415.52   17.24
   2   5  15  217.18   15.10
  -2   5 -15  189.24   13.46
   2  -5  15  202.43   12.06
  -2  -5 -15  222.97   11.87
   2   5  15  198.50   11.75
  -2   5 -15  214.96   11.44
  -2   5 -15  219.04   12.37
   2   5  16  415.91   21.75
  -2   5 -16  422.91   21.36
   2  -5  16  436.53   17.70
  -2  -5 -16  422.53   17.27
   2   5  16  429.92   17.12
  -2   5 -16  425.25   17.78
  -2   5 -16  410.85   16.69
   2   5  17  208.81   14.08
  -2   5 -17  197.49   13.70
   2  -5  17  228.23   12.96
  -2  -5 -17  197.76   10.82
   2   5  17  196.67   11.01
  -2   5 -17  224.45   11.94
  -2   5 -17  194.11   12.53
   2   5  18   58.94   10.43
  -2   5 -18   55.99    8.83
   2  -5  18   54.31    9.18
  -2  -5 -18   58.98    7.94
   2   5  18   63.50    7.86
  -2   5 -18   47.58    9.88
  -2   5 -18   78.51    9.65
   2   6 -19   66.57   11.40
  -2   6  19   95.71   10.00
   2  -6 -19   98.28    8.48
  -2  -6  19   75.05    9.77
   2   6 -19   81.43    8.52
  -2   6  19   97.54    8.36
   2   6 -18   15.68   10.43
  -2   6  18    9.07    8.48
   2  -6 -18   21.32    7.43
  -2  -6  18   24.20    8.83
   2   6 -18   11.40    7.28
  -2   6  18   19.26    7.74
   2   6 -17  157.88   13.50
  -2   6  17  133.18   11.05
   2  -6 -17  143.02    9.61
  -2  -6  17  140.73   11.09
   2   6 -17  134.81    9.57
  -2   6  17  143.29    9.88
   2   6 -16  596.83   28.09
  -2   6  16  545.08   25.76
   2  -6 -16  595.27   21.75
  -2  -6  16  603.44   22.72
   2   6 -16  635.73   22.92
  -2   6  16  599.55   21.83
   2   6 -15   28.25   10.19
  -2   6  15   25.44    9.34
   2  -6 -15   20.46    7.74
  -2  -6  15   29.30    8.68
   2   6 -15   23.62    7.16
  -2   6  15   30.19    8.33
   2   6 -14 1334.50   58.24
  -2   6  14 1152.41   50.89
   2  -6 -14 1289.75   42.91
  -2  -6  14 1340.72   44.39
   2   6 -14 1278.86   42.14
  -2   6  14 1340.72   44.24
   2   6 -13   49.64    9.38
  -2   6  13   52.64    9.42
   2  -6 -13   48.09    8.44
  -2  -6  13   44.66    8.56
   2   6 -13   40.42    7.12
  -2   6  13   58.13    9.07
   2   6 -12  136.68   11.36
  -2   6  12  126.10   11.40
   2  -6 -12  162.20   10.62
  -2  -6  12  172.63   10.89
   2   6 -12  141.43    8.87
  -2   6  12  142.16   10.39
   2   6 -11  347.16   17.66
  -2   6  11  323.39   18.05
   2  -6 -11  313.35   14.12
  -2  -6  11  319.15   14.47
   2   6 -11  347.67   14.71
  -2   6  11  345.61   15.33
   2   6 -10  562.98   26.15
  -2   6  10  608.50   29.22
   2  -6 -10  524.46   19.76
  -2  -6  10  554.42   21.05
   2   6 -10  577.37   21.71
  -2   6  10  589.82   22.14
   2   6  -9 1290.92   55.91
   2  -6  -9 1327.49   43.93
  -2  -6   9 1316.99   43.50
   2   6  -9 1336.83   44.16
  -2   6   9 1382.35   45.75
   2   6  -8   23.27    7.04
   2  -6  -8   25.02    8.17
  -2  -6   8   14.59    7.63
   2   6  -8   33.07    7.66
  -2   6   8   20.43    7.78
   2   6  -7  962.55   41.63
   2  -6  -7 1069.54   35.83
  -2  -6   7 1011.96   34.08
   2   6  -7 1039.58   34.59
  -2   6   7 1051.65   35.33
   2   6  -6  209.12   10.89
   2  -6  -6  241.30   12.14
  -2  -6   6  232.12   12.53
  -2  -6   6  221.22   11.56
   2   6  -6  232.31   10.66
  -2   6   6  255.77   12.53
   2   6  -5 1011.18   43.65
   2  -6  -5 1061.76   35.41
  -2  -6   5 1083.16   36.30
  -2  -6   5 1038.03   34.82
   2   6  -5 1009.63   33.58
  -2   6   5 1107.67   37.04
   2   6  -4 1194.04   51.40
   2  -6  -4 1116.62   36.92
  -2  -6   4 1050.09   35.41
  -2  -6   4 1018.96   34.04
   2   6  -4 1115.06   36.96
  -2   6   4 1127.51   37.39
   2   6  -3  806.15   34.94
   2  -6  -3  815.48   27.70
  -2  -6   3  763.74   26.81
  -2  -6   3  768.79   26.88
   2   6  -3  741.95   25.80
  -2   6   3  767.63   26.50
   2   6  -2  810.04   35.33
   2  -6  -2  750.90   25.72
  -2  -6   2  754.79   26.38
  -2  -6   2  734.56   25.95
   2   6  -2  784.75   27.27
  -2   6   2  757.51   26.15
   2   6  -1  808.87   35.41
   2  -6  -1  735.72   25.02
  -2  -6   1  774.24   27.20
  -2  -6   1  811.20   28.09
  -2   6   1  735.34   25.25
  -2   6   1  773.46   26.46
   2   6   0 1865.96   79.49
   2  -6   0 1926.66   61.12
  -2  -6   0 1909.15   61.51
  -2  -6   0 1869.07   60.07
  -2   6   0 1925.88   61.36
  -2   6   0 1918.87   61.24
   2   6   1  429.14   20.19
  -2  -6  -1  443.15   17.59
  -2  -6  -1  426.81   16.81
  -2   6  -1  435.75   16.19
  -2   6  -1  457.54   16.81
   2   6   2  355.84   17.70
  -2  -6  -2  374.36   15.60
  -2  -6  -2  413.19   16.77
  -2   6  -2  356.46   13.77
  -2   6  -2  380.23   14.51
   2   6   3  134.73    9.96
  -2  -6  -3  142.01   10.74
  -2  -6  -3  128.20    9.65
  -2   6  -3  129.71    8.21
  -2   6  -3  128.39    7.90
   2   6   4  675.81   31.20
  -2  -6  -4  743.12   26.46
  -2  -6  -4  680.87   24.71
  -2   6  -4  679.70   23.27
  -2   6  -4  659.86   22.76
   2   6   5  968.00   43.15
  -2  -6  -5  933.37   32.14
  -2  -6  -5  911.19   31.51
   2   6   5  913.92   31.71
  -2   6  -5  950.49   31.44
  -2   6  -5  940.37   31.36
   2   6   6 2221.57   95.24
  -2  -6  -6 2152.31   69.37
  -2  -6  -6 2161.65   69.57
   2   6   6 2140.25   69.21
  -2   6  -6 2120.80   67.08
  -2   6  -6 2221.96   70.65
   2   6   7  582.04   27.78
  -2  -6  -7  606.17   22.84
  -2  -6  -7  564.92   21.44
   2   6   7  617.84   23.42
  -2   6  -7  580.49   20.97
  -2   6  -7  590.21   21.01
   2   6   8  549.36   26.77
  -2  -6  -8  584.38   21.94
  -2  -6  -8  596.05   22.57
   2   6   8  590.99   22.22
  -2   6  -8  593.71   21.40
  -2   6  -8  582.82   21.05
   2   6   9  650.13   30.35
  -2  -6  -9  624.84   23.38
  -2  -6  -9  642.35   23.54
   2   6   9  678.14   24.94
  -2   6  -9  705.77   24.90
  -2   6  -9  687.48   24.01
   2   6  10  127.50   11.48
  -2   6 -10  130.18   11.79
   2  -6  10  134.46   10.12
  -2  -6 -10  105.36   10.12
  -2  -6 -10  121.19    9.53
   2   6  10  112.13    9.57
  -2   6 -10  127.38    9.49
  -2   6 -10  109.79    8.48
   2   6  11  223.79   15.17
  -2   6 -11  256.32   15.80
   2  -6  11  204.92   11.28
  -2  -6 -11  224.72   12.10
  -2  -6 -11  208.23   11.63
   2   6  11  212.74   11.94
  -2   6 -11  248.50   12.41
  -2   6 -11  243.13   12.41
   2   6  12  627.95   30.00
  -2   6 -12  659.86   31.32
   2  -6  12  662.97   23.97
  -2  -6 -12  675.03   24.55
  -2  -6 -12  716.66   25.68
   2   6  12  672.70   24.32
  -2   6 -12  639.62   23.27
  -2   6 -12  597.99   21.44
   2   6  13  413.97   21.52
  -2   6 -13  454.04   22.95
   2  -6  13  423.30   17.55
  -2  -6 -13  426.81   17.35
  -2  -6 -13  391.01   16.26
   2   6  13  444.31   17.82
  -2   6 -13  451.71   17.59
   2   6  14  114.42   11.94
  -2   6 -14   99.48   10.85
   2  -6  14   87.35   10.12
  -2  -6 -14   80.42    8.99
  -2  -6 -14  105.67    9.18
   2   6  14   95.83    9.14
  -2   6 -14   83.07   10.12
  -2   6 -14   83.73    9.26
   2   6  15 1246.18   54.70
  -2   6 -15 1280.42   56.06
   2  -6  15 1374.57   45.64
  -2  -6 -15 1352.00   44.47
  -2  -6 -15 1296.37   42.68
   2   6  15 1312.32   43.11
  -2   6 -15 1400.25   46.30
  -2   6 -15 1393.25   45.79
   2   6  16   40.97    9.38
  -2   6 -16   27.51    8.64
   2  -6  16    5.25    9.69
  -2  -6 -16   15.29    7.70
  -2  -6 -16   26.15    7.00
   2   6  16   35.72    7.94
  -2   6 -16   14.43    8.75
  -2   6 -16   36.77    9.77
   2   6  17  -10.04    8.95
  -2   6 -17   13.93    8.25
   2  -6  17    5.72    9.92
  -2  -6 -17    1.05    7.28
  -2  -6 -17   10.12    7.55
   2   6  17   17.04    7.74
  -2   6 -17    2.84    8.21
  -2   6 -17   -8.56   10.04
   2  -7 -18  133.99    9.07
  -2  -7  18  140.45   10.89
   2   7 -18  137.96   10.74
  -2   7  18  149.79    9.92
   2   7 -17    4.09   10.12
  -2   7  17   10.15    7.28
   2  -7 -17   -1.09    7.74
  -2  -7  17   -0.66    9.18
   2   7 -17   15.41    7.86
  -2   7  17   13.34    8.13
   2   7 -16  235.97   15.68
  -2   7  16  200.02   12.49
   2  -7 -16  206.79   11.17
  -2  -7  16  239.55   13.23
   2   7 -16  190.56   10.82
  -2   7  16  210.21   11.56
   2   7 -15  542.75   26.69
  -2   7  15  506.95   24.55
   2  -7 -15  518.24   19.88
  -2  -7  15  522.13   20.46
   2   7 -15  482.05   18.44
  -2   7  15  546.64   20.27
   2   7 -14  122.83   11.83
  -2   7  14  117.46   10.66
   2  -7 -14  104.00    8.99
  -2  -7  14   86.10    9.92
   2   7 -14  121.51    9.30
  -2   7  14  119.60    9.80
   2   7 -13  291.99   16.77
  -2   7  13  299.81   17.04
   2  -7 -13  280.32   13.11
  -2  -7  13  290.48   13.70
   2   7 -13  296.86   13.42
  -2   7  13  291.22   13.66
   2   7 -12   27.78    8.87
  -2   7  12   25.56    8.79
   2  -7 -12   19.80    7.47
  -2  -7  12   25.87    8.33
   2   7 -12   10.39    7.39
  -2   7  12   23.07    8.40
   2   7 -11  132.59   10.58
  -2   7  11  144.50   12.02
   2  -7 -11  133.45    9.45
  -2  -7  11  129.95    9.80
   2   7 -11  141.27    9.69
  -2   7  11  151.93   10.15
   2   7 -10  396.46   19.76
  -2   7  10  417.08   21.40
   2  -7 -10  390.62   16.30
  -2  -7  10  406.19   16.42
   2   7 -10  407.35   16.50
  -2   7  10  399.96   16.26
   2   7  -9   97.85    9.38
   2  -7  -9  106.80    9.38
  -2  -7   9   93.96    8.68
   2   7  -9  113.33    8.56
  -2   7   9   97.27    8.83
   2   7  -8 1228.28   52.87
   2  -7  -8 1249.29   41.55
  -2  -7   8 1243.46   41.12
   2   7  -8 1191.71   38.87
  -2   7   8 1321.27   43.58
   2   7  -7  120.03    8.83
   2  -7  -7  123.41    9.88
  -2  -7   7  116.45    9.26
  -2  -7   7  111.90    9.57
   2   7  -7  116.88    8.33
  -2   7   7  130.53    9.14
   2   7  -6 1876.47   80.23
   2  -7  -6 1892.81   60.81
  -2  -7   6 1837.56   59.18
  -2  -7   6 1817.33   58.63
   2   7  -6 1761.30   56.88
  -2   7   6 1778.03   57.35
   2   7  -5  104.11    8.91
   2  -7  -5  103.49    8.68
  -2  -7   5  102.52    9.34
  -2  -7   5  100.96    8.83
   2   7  -5  107.89    9.30
  -2   7   5   85.17    8.60
   2  -7  -4  983.17   33.03
  -2  -7   4  928.70   31.28
  -2  -7   4  955.94   32.72
   2   7  -4  954.77   32.33
  -2   7   4  924.81   31.05
   2  -7  -3  257.64   11.71
  -2  -7   3  281.10   13.31
  -2  -7   3  267.87   12.80
   2   7  -3  242.66   11.83
  -2   7   3  261.10   11.79
   2   7  -2  456.37   21.32
   2  -7  -2  432.25   16.22
  -2  -7   2  460.27   17.97
  -2  -7   2  454.43   17.97
  -2   7   2  376.19   14.98
  -2   7   2  384.83   14.55
   2   7  -1 1472.23   63.34
   2  -7  -1 1297.54   42.06
  -2  -7   1 1237.23   40.97
  -2  -7   1 1330.61   43.73
  -2   7   1 1144.63   37.47
  -2   7   1 1233.34   39.92
   2   7   0 3190.34  135.08
  -2  -7   0 2948.34   93.57
  -2  -7   0 3129.65   98.86
  -2   7   0 3091.13   96.92
  -2   7   0 3240.92  101.70
   2   7   1 3486.81  147.57
  -2  -7  -1 3515.99  110.73
  -2  -7  -1 3504.71  110.77
  -2   7  -1 3822.19  119.60
  -2   7  -1 3622.98  113.45
   2   7   2  129.52    9.69
  -2  -7  -2  122.05    9.84
  -2  -7  -2  134.19   10.08
  -2   7  -2  129.95    7.59
  -2   7  -2  132.79    7.28
   2   7   3   13.27    7.51
  -2  -7  -3   17.31    8.21
  -2  -7  -3   22.22    8.09
  -2   7  -3   27.62    5.76
  -2   7  -3   26.34    5.95
   2   7   4  837.66   37.70
  -2  -7  -4  947.77   32.64
  -2  -7  -4  929.48   32.14
  -2   7  -4  895.24   29.61
  -2   7  -4  892.91   29.53
   2   7   5  131.04   11.44
  -2  -7  -5  122.17    9.84
  -2  -7  -5  116.25   10.19
   2   7   5  113.88   10.04
  -2   7  -5  113.84    7.74
  -2   7  -5  123.84    8.29
   2   7   6  367.24   19.41
  -2  -7  -6  403.85   16.89
  -2  -7  -6  381.01   16.22
   2   7   6  378.13   16.73
  -2   7  -6  363.27   13.97
  -2   7  -6  369.38   13.77
   2   7   7  749.34   34.32
  -2  -7  -7  792.53   28.13
  -2  -7  -7  773.85   27.70
   2   7   7  754.40   27.12
  -2   7  -7  764.51   25.68
  -2   7  -7  772.30   25.99
   2   7   8  243.32   14.94
  -2  -7  -8  264.02   13.34
  -2  -7  -8  263.32   13.62
   2   7   8  277.79   13.97
  -2   7  -8  253.40   11.79
  -2   7  -8  273.82   11.91
   2   7   9  340.04   18.48
  -2  -7  -9  408.13   17.04
  -2  -7  -9  390.23   16.81
   2   7   9  399.96   16.92
  -2   7  -9  360.74   14.75
  -2   7  -9  387.00   15.21
   2   7  10  107.81   10.97
  -2  -7 -10  104.50    9.88
  -2  -7 -10  101.35   10.12
   2   7  10   97.62    9.22
  -2   7 -10   92.17    9.03
  -2   7 -10   93.57    8.21
   2   7  11  487.50   24.08
  -2   7 -11  512.40   25.37
  -2  -7 -11  536.13   20.78
  -2  -7 -11  501.51   19.41
   2   7  11  503.84   19.45
  -2   7 -11  487.50   18.75
  -2   7 -11  485.55   18.13
   2   7  12  477.00   24.01
  -2   7 -12  500.73   24.82
  -2  -7 -12  473.88   18.83
  -2  -7 -12  487.11   18.83
   2   7  12  479.33   18.83
  -2   7 -12  488.28   18.60
  -2   7 -12  498.00   19.45
   2   7  13   14.05    9.77
  -2   7 -13   37.58    9.49
   2  -7  13   27.74    9.22
  -2  -7 -13   27.74    8.01
  -2  -7 -13   36.07    8.36
   2   7  13   39.26    8.48
  -2   7 -13   21.28    8.40
  -2   7 -13   16.07    9.73
   2   7  14  296.00   16.77
  -2   7 -14  326.12   17.66
   2  -7  14  361.64   16.92
  -2  -7 -14  315.65   14.01
  -2  -7 -14  314.44   13.85
   2   7  14  343.12   14.90
  -2   7 -14  377.90   16.30
  -2   7 -14  360.55   17.08
   2   7  15   37.86    9.38
  -2   7 -15   24.08    8.40
   2  -7  15   25.13   10.89
  -2  -7 -15   29.22    8.09
  -2  -7 -15   28.75    7.51
   2   7  15   15.72    7.98
  -2   7 -15   20.97   10.43
  -2   7 -15   21.32    8.83
   2   7  16  200.06   13.34
  -2   7 -16  211.96   13.07
   2  -7  16  203.72   13.89
  -2  -7 -16  229.43   11.59
  -2  -7 -16  220.64   11.17
   2   7  16  194.22   10.66
  -2   7 -16  220.91   14.28
  -2   7 -16  210.37   12.29
   2   8 -17   41.36   11.71
  -2   8  17   25.68    7.98
   2  -8 -17   42.68    8.60
  -2  -8  17   32.18   10.31
   2   8 -17   35.05    9.49
  -2   8  17   37.19    8.01
   2   8 -16   65.79   10.97
  -2   8  16   71.63    8.79
   2  -8 -16   79.06    8.60
  -2  -8  16   80.46   11.13
   2   8 -16   66.10    9.30
  -2   8  16   76.76    9.10
   2   8 -15   15.56   10.58
  -2   8  15   37.74    8.44
   2  -8 -15   34.28    8.09
  -2  -8  15    9.65   10.31
   2   8 -15   35.64    7.94
  -2   8  15   44.43    8.91
   2   8 -14  132.28   11.94
  -2   8  14  141.39   11.52
   2  -8 -14  150.72   10.12
  -2  -8  14  132.32   11.13
   2   8 -14  122.13    9.61
  -2   8  14  154.93   10.66
   2   8 -13  -17.66    9.53
  -2   8  13    9.10    7.86
   2  -8 -13   14.01    7.82
  -2  -8  13   15.02    8.91
   2   8 -13   37.54    8.05
  -2   8  13    9.92    8.44
   2   8 -12  114.74   10.89
  -2   8  12  133.10   10.89
   2  -8 -12   89.87    8.83
  -2  -8  12   97.73    9.57
   2   8 -12  124.07    9.45
  -2   8  12  100.57    9.61
   2   8 -11  260.21   15.13
  -2   8  11  303.94   17.47
   2  -8 -11  277.52   13.77
  -2  -8  11  295.50   13.97
   2   8 -11  247.25   12.14
  -2   8  11  283.32   13.97
   2   8 -10  764.51   34.47
  -2   8  10  775.80   35.64
   2  -8 -10  836.10   29.37
  -2  -8  10  764.13   26.88
   2   8 -10  756.34   26.34
  -2   8  10  766.85   27.39
   2   8  -9   17.82    7.98
   2  -8  -9   25.21    8.25
  -2  -8   9   29.34    7.86
  -2  -8   9   30.78    8.17
   2   8  -9   13.89    7.59
  -2   8   9   15.68    8.36
   2   8  -8  415.52   20.00
   2  -8  -8  414.74   16.89
  -2  -8   8  401.52   16.19
  -2  -8   8  412.80   17.08
   2   8  -8  421.36   16.50
  -2   8   8  385.72   15.99
   2   8  -7  421.36   20.58
   2  -8  -7  394.51   16.03
  -2  -8   7  393.73   16.19
  -2  -8   7  412.80   16.46
   2   8  -7  374.05   15.25
  -2   8   7  381.75   15.76
   2   8  -6  357.20   18.21
   2  -8  -6  318.61   14.16
  -2  -8   6  327.87   14.16
  -2  -8   6  311.18   14.05
   2   8  -6  311.56   13.46
  -2   8   6  345.18   14.71
   2  -8  -5   43.69    8.40
  -2  -8   5   49.76    8.05
  -2  -8   5   53.89    8.44
   2   8  -5   34.35    7.39
  -2   8   5   26.61    7.43
   2  -8  -4  486.72   18.48
  -2  -8   4  451.71   17.27
  -2  -8   4  474.66   18.40
  -2   8   4  472.72   17.59
   2  -8  -3  320.36   13.58
  -2  -8   3  275.19   12.61
  -2  -8   3  289.89   13.46
  -2   8   3  301.57   13.03
   2   8  -2   31.90    7.12
   2  -8  -2   47.00    7.12
  -2  -8   2   43.96    8.09
  -2  -8   2   56.57    8.44
  -2   8   2   39.33    6.73
  -2   8   2   20.04    6.77
   2   8  -1  235.03   13.23
   2  -8  -1  271.37   11.75
  -2  -8   1  248.34   12.06
  -2  -8   1  228.23   11.79
  -2   8   1  215.35    9.77
  -2   8   1  228.77    9.92
   2   8   0  258.42   14.28
  -2  -8   0  240.64   11.87
  -2  -8   0  228.73   12.18
  -2   8   0  264.25   10.39
  -2   8   0  230.29    9.77
   2   8   1  178.35   11.94
  -2  -8  -1  131.31   10.12
  -2  -8  -1  160.57   10.39
  -2   8  -1  162.98    7.70
  -2   8  -1  166.33    7.04
   2   8   2  194.73   12.68
  -2  -8  -2  189.09   11.09
  -2  -8  -2  218.11   11.91
  -2   8  -2  190.88    7.74
  -2   8  -2  200.60    7.82
   2   8   3  326.97   17.47
  -2  -8  -3  357.90   15.45
  -2  -8  -3  341.72   14.90
   2   8   4 1423.59   61.67
  -2  -8  -4 1555.88   50.81
  -2  -8  -4 1510.74   49.37
   2   8   5  687.87   31.51
  -2  -8  -5  689.81   24.78
  -2  -8  -5  656.74   24.12
   2   8   6  657.13   30.46
  -2  -8  -6  704.21   25.25
  -2  -8  -6  663.36   24.36
   2   8   6  630.29   23.54
   2   8   7  326.27   17.66
  -2  -8  -7  323.00   14.78
  -2  -8  -7  347.24   15.45
   2   8   7  329.62   14.75
  -2   8  -7  363.27   13.19
  -2   8  -7  315.49   11.59
   2   8   8  737.67   33.85
  -2  -8  -8  732.61   26.18
  -2  -8  -8  762.57   27.12
   2   8   8  755.57   26.96
  -2   8  -8  807.70   26.73
   2   8   9   37.35    9.38
  -2  -8  -9   31.44    8.87
  -2  -8  -9   39.80    8.99
   2   8   9   16.96    8.64
  -2   8  -9   29.65    6.03
  -2   8  -9   19.69    6.26
   2   8  10   40.35    9.80
  -2  -8 -10   44.08    8.79
  -2  -8 -10   48.13    8.95
   2   8  10   49.96    9.18
  -2   8 -10   46.49    7.24
  -2   8 -10   30.58    6.93
   2   8  11  692.15   32.37
  -2  -8 -11  698.37   24.90
  -2  -8 -11  692.93   25.06
   2   8  11  719.38   25.83
  -2   8 -11  698.76   24.39
  -2   8 -11  762.18   26.42
   2   8  12  391.79   20.74
  -2   8 -12  388.44   19.69
  -2  -8 -12  392.18   16.42
  -2  -8 -12  361.09   15.33
   2   8  12  383.15   16.54
  -2   8 -12  349.69   15.33
  -2   8 -12  374.16   15.37
   2   8  13  129.60   12.14
  -2   8 -13  157.38   11.87
  -2  -8 -13  156.29   10.43
  -2  -8 -13  144.50   10.04
   2   8  13  133.57   10.62
  -2   8 -13  115.36   10.93
  -2   8 -13  125.16   10.04
   2   8  14   57.27    9.65
  -2   8 -14   65.25    9.03
  -2  -8 -14   62.45    8.64
  -2  -8 -14   65.71    8.48
  -2   8 -14   33.97   11.87
  -2   8 -14   50.77   10.00
   2   8  15  133.14   10.74
  -2   8 -15  151.04   11.48
  -2  -8 -15  137.22    9.18
  -2  -8 -15  115.82    9.26
  -2   8 -15  122.28   14.01
  -2   8 -15   99.83   12.10
   2   9 -15   97.23   11.71
  -2   9  15  110.73    9.45
   2  -9 -15   97.38    9.96
  -2  -9  15  102.32   11.98
   2   9 -15  101.70   10.04
  -2   9  15  103.69    9.73
   2   9 -14    3.89    9.88
  -2   9  14   22.02    7.78
   2  -9 -14    5.95    8.48
  -2  -9  14   21.44   10.58
   2   9 -14   15.64    8.72
  -2   9  14   36.18    9.07
   2   9 -13   90.22   11.13
  -2   9  13  101.16    9.73
   2  -9 -13   84.16    9.69
  -2  -9  13   72.87   10.78
   2   9 -13   76.10    8.75
  -2   9  13   72.09    9.53
   2   9 -12  155.43   12.18
  -2   9  12  157.69   11.94
   2  -9 -12  166.52   10.74
  -2  -9  12  147.81   12.29
  -2  -9  12  166.71   11.17
   2   9 -12  175.20   11.28
  -2   9  12  152.79   10.89
   2   9 -11   95.83   10.58
  -2   9  11  129.68   11.40
   2  -9 -11   91.20    9.80
  -2  -9  11  105.75   10.66
  -2  -9  11   97.66   10.19
   2   9 -11  106.80    9.45
  -2   9  11  126.21   10.12
   2   9 -10  239.12   14.75
  -2   9  10  245.46   14.51
   2  -9 -10  254.49   13.11
  -2  -9  10  284.25   13.66
  -2  -9  10  258.07   13.42
   2   9 -10  254.64   12.57
  -2   9  10  253.55   12.99
   2   9  -9   81.70   10.04
   2  -9  -9   81.47    9.49
  -2  -9   9   79.99    8.95
  -2  -9   9   72.87    8.87
   2   9  -9   94.43    9.30
  -2   9   9   89.33    9.22
   2   9  -8 1460.55   63.03
   2  -9  -8 1501.41   49.06
  -2  -9   8 1453.16   47.31
  -2  -9   8 1434.88   46.73
   2   9  -8 1395.58   45.52
  -2   9   8 1438.77   46.88
   2   9  -7  247.56   14.36
   2  -9  -7  214.53   11.63
  -2  -9   7  229.08   11.48
  -2  -9   7  217.29   11.48
   2   9  -7  253.28   12.14
  -2   9   7  246.40   11.91
   2  -9  -6   90.03    9.07
  -2  -9   6   89.52    9.38
  -2  -9   6   94.39    8.72
  -2   9   6   95.83    8.72
   2  -9  -5  170.06   10.58
  -2  -9   5  176.56   11.21
  -2  -9   5  195.70   11.21
  -2   9   5  195.82   10.89
   2  -9  -4  362.03   14.75
  -2  -9   4  359.03   15.37
  -2  -9   4  374.01   15.33
  -2   9   4  358.60   14.47
   2  -9  -3   82.44    7.78
  -2  -9   3   87.38    9.03
   2   9  -2  648.57   29.65
  -2  -9   2  771.13   26.77
  -2  -9   2  737.67   26.07
  -2   9   2  602.66   20.27
  -2   9   2  648.57   21.59
   2   9  -1  719.77   32.68
  -2  -9   1  687.87   24.74
  -2  -9   1  704.60   24.90
   2   9   0   82.13    9.65
   2   9   1  274.56   15.64
  -2  -9  -1  215.39   11.75
  -2  -9  -1  227.56   12.10
   2   9   2  333.97   17.74
  -2  -9  -2  343.23   14.86
  -2  -9  -2  346.89   15.10
   2   9   3  176.05   12.26
  -2  -9  -3  180.14   10.74
  -2  -9  -3  192.98   11.24
   2   9   4   95.90   10.00
  -2  -9  -4   85.71    9.18
  -2  -9  -4   90.07    9.14
   2   9   5  468.82   23.11
  -2  -9  -5  464.93   18.29
  -2  -9  -5  457.15   18.29
   2   9   6  408.91   20.70
  -2  -9  -6  396.07   16.65
  -2  -9  -6  346.50   15.37
   2   9   7   80.15   10.35
  -2  -9  -7   81.94    9.45
  -2  -9  -7   78.24    8.91
   2   9   8  229.43   15.02
  -2  -9  -8  219.59   12.37
  -2  -9  -8  211.22   12.02
   2   9   8  182.63   11.36
   2   9   9  302.27   17.82
  -2  -9  -9  305.88   14.55
  -2  -9  -9  297.71   14.01
   2   9   9  265.54   13.15
   2   9  10   76.61   12.06
  -2  -9 -10   95.32    9.69
  -2  -9 -10   91.59    9.84
   2   9  10   75.91    9.73
   2   9  11   42.17   11.09
  -2  -9 -11   64.90    8.87
  -2  -9 -11   41.82    8.44
   2   9  11   51.55    9.61
   2   9  12  277.05   16.57
  -2   9 -12  298.30   16.46
  -2  -9 -12  284.25   13.58
  -2  -9 -12  304.25   14.05
   2   9  12  299.81   14.47
   2   9  13  -13.15    8.99
  -2   9 -13   13.97    7.39
  -2  -9 -13    0.62    7.94
  -2  -9 -13    8.87    8.13
   2   9  13   -2.06    8.99
   2  10 -13   46.30   10.66
  -2  10  13   49.33    8.05
   2 -10 -13   82.95   11.59
  -2 -10  13   75.13   12.92
  -2 -10  13   71.43   11.59
   2  10 -13   64.58   11.24
  -2  10  13   50.42    9.73
   2  10 -12  531.46   25.60
  -2  10  12  553.25   25.68
   2 -10 -12  585.54   22.53
  -2 -10  12  599.94   23.85
  -2 -10  12  580.10   22.92
   2  10 -12  595.27   22.80
  -2  10  12  554.81   21.05
   2  10 -11  371.99   19.53
  -2  10  11  414.36   20.62
   2 -10 -11  360.04   16.46
  -2 -10  11  378.44   17.24
  -2 -10  11  363.62   16.65
   2  10 -11  373.04   16.15
  -2  10  11  403.85   17.08
   2  10 -10   18.48    9.22
  -2  10  10   39.30    8.95
   2 -10 -10   37.35    9.69
  -2 -10  10   50.93   10.39
  -2 -10  10   31.32    9.61
   2  10 -10   32.29    9.10
  -2  10  10   37.39    9.84
   2  10  -9  610.44   28.44
   2 -10  -9  589.44   22.29
  -2 -10   9  608.11   22.92
  -2 -10   9  578.54   21.83
   2  10  -9  682.03   24.43
  -2  10   9  657.91   24.20
   2  10  -8  445.09   22.06
  -2 -10   8  417.47   17.31
  -2 -10   8  410.85   17.08
  -2  10   8  407.74   16.96
   2  10  -7  220.44   13.58
   2 -10  -7  208.93   13.38
  -2 -10   7  180.72   11.09
  -2 -10   7  216.48   12.26
  -2  10   7  189.24   11.24
   2 -10  -6  264.53   13.54
  -2 -10   6  239.63   12.06
  -2 -10   6  244.92   12.53
  -2  10   6  265.15   12.80
   2 -10  -5  429.92   16.81
  -2 -10   5  400.74   16.03
  -2 -10   5  384.90   15.99
  -2  10   5  429.14   16.65
  -2  10   5  396.46   15.21
  -2 -10   4  212.62   11.56
  -2 -10   4  180.68   10.66
  -2  10   4  180.76    8.25
  -2  10   4  163.45    8.33
   2  10  -2  778.91   35.95
  -2 -10   2 1199.49   39.33
  -2 -10   2 1217.39   40.15
   2  10  -1  279.31   16.92
  -2 -10   1  363.27   15.10
  -2 -10   1  330.36   14.20
   2  10   0  334.95   19.30
  -2 -10   0  371.56   15.60
  -2 -10   0  373.54   15.52
   2  10   1  149.28   13.73
  -2 -10  -1  138.27    9.80
  -2 -10  -1  140.80    9.80
   2  10   2   46.30   11.01
  -2 -10  -2   21.48    8.09
  -2 -10  -2   34.32    8.64
   2  10   3 1323.21   58.32
  -2 -10  -3 1164.09   38.63
  -2 -10  -3 1171.09   38.98
   2  10   4   23.11   10.35
  -2 -10  -4    6.50    8.13
  -2 -10  -4   21.40    8.36
   2  10   5  288.18   17.66
  -2 -10  -5  233.63   12.18
  -2 -10  -5  245.27   12.68
   2  10   6  412.41   22.57
  -2 -10  -6  340.90   15.02
  -2 -10  -6  343.55   15.17
   2  10   7  529.91   27.35
  -2 -10  -7  430.31   17.90
  -2 -10  -7  398.40   16.92
   2  10   8   30.31   12.64
  -2 -10  -8   25.91    8.72
  -2 -10  -8   35.41    9.14
   2  10   9  183.25   16.34
  -2 -10  -9  135.94   10.39
  -2 -10  -9  129.05   10.47
   2  10   9  118.43   10.19
   2  10  10  965.27   43.96
  -2 -10 -10  775.80   27.08
  -2 -10 -10  729.89   26.11
   2  10  10  808.87   28.36
   2  10  11    5.52   10.19
  -2 -10 -11   26.15    8.40
  -2 -10 -11   14.20    8.33
   2  10  11   27.35    9.22
   2 -11 -10  187.92   15.52
  -2 -11  10  199.09   14.47
  -2 -11  10  194.34   14.12
  -2  11  10  181.42   14.32
   2  11  -9  303.28   16.89
   2 -11  -9  307.17   17.43
  -2 -11   9  341.64   17.16
  -2 -11   9  322.96   16.15
  -2  11   9  323.43   16.50
   2  11  -8   10.27    9.77
   2 -11  -8   -7.90   11.17
  -2 -11   8    6.54   10.74
  -2 -11   8   -4.63   10.43
  -2  11   8   -1.52   10.23
   2  11  -7   92.13   10.54
   2 -11  -7   84.74   11.17
  -2 -11   7   76.72   10.08
  -2 -11   7   98.78   10.58
  -2  11   7  104.78    9.92
   2 -11  -6    0.70    8.25
  -2 -11   6  -17.62    8.87
  -2 -11   6   -5.37    8.44
  -2  11   6   11.24    7.63
  -2  11   6   -8.36    6.65
  -2 -11   5  556.75   20.46
  -2 -11   5  573.48   21.17
  -2 -11   4   44.16    8.95
  -2 -11   4   45.87    8.79
   2  11  -3  -13.11   13.23
  -2 -11   3  336.70   14.82
  -2 -11   3  314.91   14.24
   2  11  -2   33.54   14.67
  -2 -11   2   98.01    9.61
  -2 -11   2   80.19    9.22
   2  11  -1   51.43   14.94
  -2 -11   1  269.66   12.80
  -2 -11   1  280.36   13.46
   2  11   0   53.26   15.87
  -2 -11   0  106.06    9.84
  -2 -11   0   91.47    9.80
   2  11   1   35.17   15.72
  -2 -11  -1   39.72    9.73
  -2 -11  -1   45.60    9.69
   2  11   2  220.87   19.69
  -2 -11  -2  448.20   18.21
  -2 -11  -2  476.61   19.49
   2  11   3   84.86   16.65
  -2 -11  -3  134.66   10.82
  -2 -11  -3  165.00   11.56
   2  11   4  310.82   21.83
  -2 -11  -4  368.64   16.22
  -2 -11  -4  365.18   16.22
   2  11   5   34.90   16.03
  -2 -11  -5   26.92    9.03
  -2 -11  -5   39.76    9.61
   2  11   6  482.44   27.39
  -2 -11  -6  358.91   16.15
  -2 -11  -6  361.79   16.42
   2  11   7  376.69   23.85
  -2 -11  -7  239.78   13.07
  -2 -11  -7  234.72   13.66
   2  11   8   55.48   14.08
  -2 -11  -8   32.06    9.03
  -2 -11  -8   41.55    9.88
   2  11   9  103.96   13.54
  -2 -11  -9   79.41   11.59
  -2 -12   6  -27.08   11.71
  -2 -12   5   67.46   11.01
  -2 -12   5   90.92   11.28
  -2 -12   4  172.75   12.57
  -2 -12   4  184.30   12.57
   2  12  -3  -26.53   16.92
  -2 -12   3   56.03   10.04
  -2 -12   3   76.06   11.28
   2  12  -2  -13.34   17.27
  -2 -12   2  115.90   11.87
  -2 -12   2  109.29   11.75
   2  12  -1  -10.89   16.42
  -2 -12   1   78.75   10.50
  -2 -12   1   48.21   11.91
   2  12   0   -3.31   17.12
  -2 -12   0  184.81   12.18
  -2 -12   0  202.78   14.59
   2  12   1    6.30   18.25
  -2 -12  -1  125.75   11.79
  -2 -12  -1  143.33   13.50
   2  12   2    5.95   17.16
  -2 -12  -2   79.56   12.26
  -2 -12  -2  107.27   12.64
   2  12   3   22.92   16.96
  -2 -12  -3   61.04   11.83
  -2 -12  -3   66.88   11.75
   2  12   4    8.79   15.52
  -2 -12  -4   34.08   11.87
  -2 -12  -4   25.72   11.48
  -3   0  19   16.73   12.33
   3   0 -19   11.52    6.93
  -3   0  19   19.18    7.47
  -3   0  18   49.68   12.57
   3   0 -18   50.70    7.00
  -3   0  18   39.45    7.78
  -3   0  17   22.92   11.17
   3   0 -17    5.64    7.28
  -3   0  17   15.99    7.82
  -3   0  16   62.87   11.75
   3   0 -16   79.91    8.05
  -3   0  16   67.54    8.95
  -3   0  15  376.58   20.31
   3   0 -15  373.11   15.45
  -3   0  15  387.98   16.42
  -3   0  14  743.12   34.47
   3   0 -14  787.08   27.58
  -3   0  14  861.00   30.11
  -3   0  13  482.05   24.08
   3   0 -13  523.68   20.08
  -3   0  13  506.18   20.00
  -3   0  12    1.44    9.18
   3   0 -12   11.87    7.59
  -3   0  12   15.91    8.05
  -3   0  11   25.17    8.99
   3   0 -11    6.96    7.31
  -3   0  11   13.11    7.78
  -3   0  10   98.63    9.88
   3   0 -10  106.92    9.18
  -3   0  10  108.32    9.69
  -3   0   9   23.77    8.09
   3   0  -9   13.42    7.70
  -3   0   9   11.09    8.01
  -3   0   8    5.56    8.52
   3   0  -8   12.84    8.13
  -3   0   8   11.98    8.17
  -3   0   7 1197.55   51.98
   3   0  -7 1134.52   38.21
  -3   0   7 1161.36   39.18
  -3   0   6  520.18   24.01
   3   0  -6  516.29   19.84
  -3   0   6  506.56   19.84
  -3   0   5   -9.69    6.77
   3   0  -5   -7.31    7.35
  -3   0   5    2.76    8.25
  -3   0   4   26.61    6.30
   3   0  -4   23.15    7.70
  -3   0   4   29.88    8.64
   3   0  -3   53.81    8.33
  -3   0   3   61.86    8.99
  -3   0   3   72.41    9.45
   3   0  -2  228.65   12.22
  -3   0   2  226.16   12.45
  -3   0   2  239.04   13.07
   3   0  -1  142.90   10.62
  -3   0   1  136.64   10.74
  -3   0   1  172.78   11.44
  -3   0   0  863.34   38.52
   3   0   0  996.40   34.24
  -3   0   0  955.55   32.91
  -3   0   0  955.55   32.88
  -3   0  -1 1500.24   64.78
   3   0   1 1502.18   49.41
  -3   0  -1 1487.79   48.71
  -3   0  -1 1413.48   46.65
  -3   0  -2   11.17    8.68
  -3   0  -2   24.78    8.13
  -3   0  -2   29.22    8.72
  -3   0  -3  123.57   10.97
  -3   0  -3  103.14   10.12
  -3   0  -3  111.20    9.65
  -3   0  -4 1067.99   47.74
  -3   0  -4 1107.67   37.78
  -3   0  -4 1060.59   35.87
  -3   0  -5  696.82   32.99
  -3   0  -5  714.33   26.15
  -3   0  -5  687.48   25.06
  -3   0  -6  269.66   16.65
  -3   0  -6  260.56   13.58
  -3   0  -6  269.23   13.34
  -3   0  -7   26.77   10.31
  -3   0  -7   31.05    8.87
  -3   0  -7   27.93    8.64
  -3   0  -8 3469.30  147.49
   3   0   8 3337.41  105.75
  -3   0  -8 3444.79  109.17
  -3   0  -8 3372.81  106.84
  -3   0  -9 1366.01   59.96
   3   0   9 1444.60   47.89
  -3   0  -9 1380.41   45.83
  -3   0  -9 1422.43   47.00
  -3   0 -10   11.63    9.80
   3   0  10   23.73    8.72
  -3   0 -10   13.46    8.79
  -3   0 -10   14.16    8.52
  -3   0 -11   73.46   11.17
   3   0  11   69.21    9.77
  -3   0 -11   82.64    9.49
  -3   0 -11   75.32    9.34
  -3   0 -12   28.79   10.39
   3   0  12   32.41    8.68
  -3   0 -12   25.64    8.64
  -3   0 -12   24.55    8.52
  -3   0 -13   64.94   11.32
   3   0  13   52.02    8.87
  -3   0 -13   49.88    9.03
  -3   0 -13   51.51    8.52
  -3   0 -14    8.99   10.62
   3   0  14   12.72    8.68
  -3   0 -14   27.55    8.79
  -3   0 -14   32.29    8.48
  -3   0 -15  234.68   15.17
   3   0  15  229.24   12.33
  -3   0 -15  237.95   12.99
  -3   0 -15  219.82   11.75
  -3   0 -16   18.36    9.38
   3   0  16   12.49    7.86
  -3   0 -16    7.66    8.64
  -3   0 -16   10.43    7.39
  -3   0 -17   -9.18   10.15
   3   0  17   10.00    7.70
  -3   0 -17    7.82    8.13
  -3   0 -17   -9.84    7.31
  -3   1  19  158.08   14.32
   3  -1 -19  172.43    9.96
  -3  -1  19  171.03   10.43
   3   1 -19  177.92    9.92
  -3   1  19  160.96    9.53
  -3   1  18    0.58   11.67
   3  -1 -18   -8.91    6.46
  -3  -1  18    8.79    7.51
   3   1 -18   -7.66    6.38
  -3   1  18   -5.72    7.24
  -3  -1  17   67.78   12.26
  -3   1  17   37.00   11.21
   3  -1 -17   40.70    7.47
  -3  -1  17   33.81    8.44
   3   1 -17   48.91    7.63
  -3   1  17   52.60    8.21
  -3  -1  16  262.89   17.39
  -3   1  16  279.08   17.39
   3  -1 -16  263.13   12.45
  -3  -1  16  284.37   13.50
   3   1 -16  291.45   13.19
  -3   1  16  278.69   13.38
  -3  -1  15  196.13   15.06
  -3   1  15  207.02   14.98
   3  -1 -15  209.40   11.32
  -3  -1  15  197.68   11.71
   3   1 -15  200.52   10.47
  -3   1  15  195.31   11.28
  -3  -1  14  214.61   14.63
  -3   1  14  203.33   14.20
   3  -1 -14  247.02   12.49
  -3  -1  14  222.97   12.26
   3   1 -14  209.90   10.89
  -3   1  14  222.74   12.06
  -3  -1  13   71.78   10.74
  -3   1  13   85.91   10.89
   3  -1 -13   87.03    8.56
  -3  -1  13   89.21    9.14
   3   1 -13   98.86    8.33
  -3   1  13  102.36    9.57
  -3  -1  12  451.71   22.25
  -3   1  12  396.85   20.82
   3  -1 -12  385.80   16.03
  -3  -1  12  434.20   17.82
   3   1 -12  406.57   16.22
  -3   1  12  416.69   17.47
  -3  -1  11   63.03    9.26
  -3   1  11   66.14   10.12
   3  -1 -11   69.18    8.44
  -3  -1  11   68.94    8.91
   3   1 -11   79.21    8.25
  -3   1  11   83.03    9.14
  -3  -1  10  277.64   15.17
  -3   1  10  307.44   17.39
   3  -1 -10  298.61   13.85
  -3  -1  10  301.41   14.36
   3   1 -10  277.21   12.76
  -3   1  10  277.48   13.31
  -3  -1   9   55.95    7.90
  -3   1   9   79.84    9.61
   3  -1  -9   82.37    8.99
  -3  -1   9   84.00    9.26
   3   1  -9   58.79    8.05
  -3   1   9   75.17    9.14
  -3  -1   8  765.68   33.69
  -3   1   8  776.58   35.05
   3  -1  -8  797.20   28.25
  -3  -1   8  789.42   27.97
   3   1  -8  811.59   28.29
  -3   1   8  801.48   28.40
  -3  -1   7 1135.29   48.91
  -3   1   7 1203.38   52.64
   3  -1  -7 1255.91   42.02
  -3  -1   7 1217.78   41.01
   3   1  -7 1181.59   39.37
  -3   1   7 1208.44   40.66
  -3  -1   6 1174.98   51.08
  -3   1   6 1251.24   54.51
   3  -1  -6 1229.45   41.12
  -3  -1   6 1235.67   41.63
   3   1  -6 1194.43   39.88
  -3   1   6 1193.65   40.39
   3  -1  -5  810.81   28.48
  -3  -1   5  837.27   29.57
   3   1  -5  854.78   29.76
  -3   1   5  825.99   29.26
   3  -1  -4  204.10   11.36
  -3  -1   4  190.10   11.87
   3   1  -4  209.12   11.59
  -3   1   4  204.03   12.14
   3  -1  -3  504.23   19.14
  -3  -1   3  563.37   21.40
  -3  -1   3  541.58   21.13
   3   1  -3  573.87   21.63
  -3   1   3  606.55   22.99
   3  -1  -2  211.50   11.52
  -3  -1   2  234.53   13.23
  -3  -1   2  232.51   12.49
   3   1  -2  230.33   12.57
  -3   1   2  210.29   12.76
  -3   1   2  195.97   11.67
  -3  -1   1  599.16   26.61
   3  -1  -1  689.43   24.86
  -3  -1   1  704.99   25.52
  -3  -1   1  683.98   25.09
   3   1  -1  702.26   25.68
  -3   1   1  713.55   26.03
  -3   1   1  670.36   24.74
  -3  -1   0  703.04   31.20
   3  -1   0  725.22   25.83
  -3  -1   0  717.05   26.03
  -3  -1   0  748.17   26.88
   3   1   0  721.72   26.30
  -3   1   0  666.08   24.59
  -3   1   0  716.66   26.26
  -3  -1  -1  797.97   35.41
   3  -1   1  765.68   27.00
  -3  -1  -1  847.00   29.92
  -3  -1  -1  811.59   28.91
   3   1   1  808.87   28.71
  -3   1  -1  822.10   29.22
  -3   1  -1  781.63   27.86
  -3  -1  -2   86.10    9.96
  -3   1  -2  111.00   10.93
   3  -1   2  100.15    9.30
  -3  -1  -2   85.56    9.77
  -3  -1  -2   87.31   10.15
  -3   1  -2   95.67   10.19
  -3   1  -2  108.71   10.54
  -3  -1  -3  870.34   38.83
  -3   1  -3  946.99   42.60
  -3  -1  -3  814.70   28.95
  -3  -1  -3  843.11   29.96
  -3   1  -3  844.27   29.84
  -3   1  -3  904.19   31.55
  -3  -1  -4  100.42   10.50
  -3   1  -4  138.78   12.29
  -3  -1  -4  118.32   10.31
  -3  -1  -4  119.52   10.39
  -3   1  -4  122.32   10.82
  -3   1  -4  115.55    9.57
  -3  -1  -5   20.70   10.04
  -3   1  -5   25.91    9.65
  -3  -1  -5   20.62    8.79
  -3  -1  -5   29.45    8.56
  -3   1  -5   25.72    8.56
  -3   1  -5   37.62    8.87
  -3  -1  -6  703.82   33.19
  -3   1  -6  676.98   32.18
  -3  -1  -6  664.14   24.74
  -3  -1  -6  732.22   26.69
  -3   1  -6  697.21   25.72
  -3   1  -6  699.93   25.17
  -3  -1  -7   68.16   11.48
  -3   1  -7   99.76   11.87
  -3  -1  -7   79.41    9.38
  -3  -1  -7   78.71    9.84
  -3   1  -7   75.52    8.60
  -3   1  -7   83.45   10.08
  -3  -1  -8 1862.85   80.77
  -3   1  -8 1786.98   77.50
  -3  -1  -8 1850.01   59.76
  -3  -1  -8 1812.66   58.94
   3   1   8 1890.08   61.43
  -3   1  -8 1840.28   59.37
  -3   1  -8 1772.59   57.85
  -3  -1  -9  322.15   18.79
  -3   1  -9  310.05   18.17
   3  -1   9  310.24   14.32
  -3  -1  -9  314.75   14.90
  -3  -1  -9  324.64   14.67
   3   1   9  318.22   15.10
  -3   1  -9  316.47   14.90
  -3   1  -9  305.96   14.01
  -3  -1 -10  221.26   15.02
  -3   1 -10  217.80   15.25
   3  -1  10  223.48   12.33
  -3  -1 -10  216.87   12.29
  -3  -1 -10  249.66   12.33
   3   1  10  217.18   12.45
  -3   1 -10  205.78   11.79
  -3   1 -10  209.24   12.18
  -3  -1 -11  171.81   13.31
  -3   1 -11  144.65   12.45
   3  -1  11  149.71   10.35
  -3  -1 -11  155.00   11.28
  -3  -1 -11  154.61   10.62
   3   1  11  162.51   11.17
  -3   1 -11  139.56   10.47
  -3   1 -11  142.94   10.70
  -3  -1 -12  225.00   15.33
  -3   1 -12  233.98   15.17
   3  -1  12  257.52   13.03
  -3  -1 -12  249.94   13.38
  -3  -1 -12  236.24   12.45
   3   1  12  230.13   12.57
  -3   1 -12  236.16   12.80
  -3   1 -12  222.62   12.49
  -3  -1 -13  124.81   12.61
  -3   1 -13  145.16   13.03
   3  -1  13  131.85   10.15
  -3  -1 -13  147.30   11.01
  -3  -1 -13  131.85   10.35
   3   1  13  146.09   11.01
  -3   1 -13  116.49   10.04
  -3   1 -13  136.91   10.31
  -3  -1 -14   86.29   11.91
  -3   1 -14   85.40   11.59
   3  -1  14   84.47    9.26
  -3  -1 -14   82.21    9.38
  -3  -1 -14   81.08    9.26
   3   1  14   95.75    9.84
  -3   1 -14  104.27    9.77
  -3   1 -14   90.89    9.22
  -3  -1 -15  688.26   32.49
  -3   1 -15  690.98   32.64
   3  -1  15  701.10   25.13
  -3  -1 -15  697.98   24.32
  -3  -1 -15  678.92   24.59
   3   1  15  668.80   24.04
  -3   1 -15  715.88   25.52
  -3   1 -15  682.42   24.43
  -3  -1 -16  221.50   14.47
  -3   1 -16  205.66   14.01
   3  -1  16  209.78   11.32
  -3  -1 -16  222.12   11.91
  -3  -1 -16  214.96   11.09
   3   1  16  211.54   11.36
  -3   1 -16  226.90   11.44
  -3   1 -16  242.50   12.64
  -3  -1 -17  191.97   13.85
  -3   1 -17  204.61   13.58
   3  -1  17  198.50   10.93
  -3  -1 -17  205.70   10.70
   3   1  17  198.19   11.01
  -3   1 -17  180.72   10.54
  -3   1 -17  199.40   10.70
  -3   2  19   53.15   11.32
   3  -2 -19   88.71    9.26
  -3  -2  19   64.58    8.05
   3   2 -19   68.51    8.13
  -3   2  19   46.80    7.00
  -3   2  18  177.84   14.71
   3  -2 -18  154.50    9.38
  -3  -2  18  174.15   10.31
   3   2 -18  143.25    9.18
  -3   2  18  163.60    9.92
  -3   2  17   71.51   12.53
   3  -2 -17   70.23    8.21
  -3  -2  17   92.52    8.95
   3   2 -17   54.98    6.96
  -3   2  17   59.06    7.98
  -3   2  16  341.56   19.88
   3  -2 -16  410.85   16.61
  -3  -2  16  394.12   16.22
   3   2 -16  367.63   15.45
  -3   2  16  342.42   14.59
  -3   2  15  778.13   36.18
   3  -2 -15  728.33   25.87
  -3  -2  15  782.41   27.51
   3   2 -15  778.13   27.12
  -3   2  15  817.04   28.36
  -3   2  14  131.74   12.06
   3  -2 -14  126.87    9.88
  -3  -2  14  102.25    9.42
   3   2 -14  120.65    9.42
  -3   2  14  123.41    9.96
  -3   2  13  138.78   12.53
   3  -2 -13  139.99    9.49
  -3  -2  13  130.10    9.92
   3   2 -13  140.34    9.53
  -3   2  13  142.48   10.54
  -3   2  12  695.26   32.68
   3  -2 -12  645.85   23.34
  -3  -2  12  650.52   23.77
   3   2 -12  657.13   23.38
  -3   2  12  665.30   24.32
  -3   2  11  396.85   20.58
   3  -2 -11  394.90   16.42
  -3  -2  11  431.86   17.74
   3   2 -11  418.64   16.73
  -3   2  11  426.42   17.35
  -3   2  10  241.42   14.86
   3  -2 -10  251.45   12.64
  -3  -2  10  238.38   12.72
   3   2 -10  225.35   11.79
  -3   2  10  236.12   12.22
  -3   2   9  317.09   17.47
   3  -2  -9  287.21   13.50
  -3  -2   9  298.76   14.05
   3   2  -9  317.44   14.51
  -3   2   9  317.94   14.75
  -3   2   8 1948.83   84.04
   3  -2  -8 1797.10   58.32
  -3  -2   8 1792.82   58.20
   3   2  -8 1730.18   56.53
  -3   2   8 1923.54   62.37
  -3   2   7   54.82    9.30
   3  -2  -7   47.04    8.36
  -3  -2   7   40.89    8.75
   3   2  -7   62.56    8.68
  -3   2   7   44.35    8.79
   3  -2  -6 1355.12   44.86
  -3  -2   6 1352.00   44.90
   3   2  -6 1402.58   46.49
  -3   2   6 1413.87   46.96
   3  -2  -5   90.42    9.10
  -3  -2   5   97.27    9.96
   3   2  -5   60.15    8.79
  -3   2   5   75.44    9.45
   3  -2  -4  150.96   10.08
  -3  -2   4  133.33   10.50
  -3  -2   4  180.88   11.98
   3   2  -4  142.75   10.43
  -3   2   4  135.36   10.50
   3  -2  -3  659.86   23.77
  -3  -2   3  657.13   24.71
  -3  -2   3  672.31   25.06
   3   2  -3  635.35   23.58
  -3   2   3  678.14   24.94
   3  -2  -2  249.94   12.61
  -3  -2   2  251.76   13.70
  -3  -2   2  237.14   13.50
   3   2  -2  278.92   13.70
  -3   2   2  266.12   13.34
   3  -2  -1 1807.60   58.59
  -3  -2   1 1736.79   56.92
  -3  -2   1 1725.12   56.34
   3   2  -1 1671.04   54.39
  -3   2   1 1736.79   56.73
  -3   2   1 1687.38   54.78
   3  -2   0 1599.45   52.13
  -3  -2   0 1711.11   55.87
  -3  -2   0 1779.59   58.24
   3   2   0 1708.00   55.52
  -3   2   0 1712.28   55.91
  -3   2   0 1752.74   56.80
  -3  -2  -1  905.75   39.37
   3  -2   1 1021.30   34.82
  -3  -2  -1  910.03   31.86
  -3  -2  -1  956.71   33.30
   3   2   1  976.56   33.38
  -3   2  -1  924.03   31.67
  -3   2  -1  936.09   32.41
  -3  -2  -2  354.79   17.55
   3  -2   2  404.24   16.73
  -3  -2  -2  383.04   16.73
  -3  -2  -2  409.30   17.55
  -3   2  -2  403.85   16.69
  -3   2  -2  367.98   16.03
  -3  -2  -3   81.24    8.36
  -3  -2  -3   81.24    9.07
  -3  -2  -3   96.99   10.04
  -3   2  -3   83.80    8.72
  -3   2  -3   85.44   10.15
  -3  -2  -4  883.96   39.68
  -3   2  -4  874.62   39.65
  -3  -2  -4  808.09   28.40
  -3  -2  -4  855.56   30.15
  -3   2  -4  907.30   31.28
  -3   2  -4  865.67   30.46
  -3  -2  -5   90.42   11.17
  -3   2  -5   87.27   10.62
  -3  -2  -5  114.42   10.27
  -3  -2  -5  102.36    9.45
  -3   2  -5   93.76    9.80
  -3   2  -5  105.86   10.27
  -3  -2  -6  671.14   31.79
  -3   2  -6  660.25   31.36
  -3  -2  -6  662.19   24.51
  -3  -2  -6  655.58   24.01
  -3   2  -6  634.18   24.04
  -3   2  -6  659.08   24.36
  -3  -2  -7 1239.56   55.09
  -3   2  -7 1185.10   52.76
  -3  -2  -7 1148.52   38.79
  -3  -2  -7 1133.74   37.93
  -3   2  -7 1208.44   40.66
  -3   2  -7 1162.53   39.26
  -3  -2  -8   -1.48   10.23
  -3   2  -8   17.35    9.92
  -3  -2  -8   -5.60    7.86
  -3  -2  -8   -2.49    8.36
   3   2   8    5.56    8.68
  -3   2  -8    5.68    8.09
  -3   2  -8    2.49    8.56
  -3  -2  -9  132.83   12.99
  -3   2  -9  116.14   11.79
  -3  -2  -9  123.80    9.73
  -3  -2  -9  156.56   10.85
   3   2   9  141.31   10.78
  -3   2  -9  118.55   10.19
  -3   2  -9  116.76    9.65
  -3  -2 -10  180.29   14.05
  -3   2 -10  158.74   12.88
   3  -2  10  167.65   10.66
  -3  -2 -10  200.45   12.14
  -3  -2 -10  178.66   11.17
   3   2  10  169.01   11.32
  -3   2 -10  178.00   11.28
  -3   2 -10  158.74   10.23
  -3  -2 -11  503.84   25.33
  -3   2 -11  536.52   26.73
   3  -2  11  548.97   20.97
  -3  -2 -11  544.69   20.23
  -3  -2 -11  534.97   20.97
   3   2  11  567.26   21.59
  -3   2 -11  542.75   21.05
  -3   2 -11  513.57   19.34
  -3  -2 -12  412.02   21.79
  -3   2 -12  390.23   20.82
   3  -2  12  373.43   16.03
  -3  -2 -12  386.03   16.38
  -3  -2 -12  378.79   15.87
   3   2  12  394.90   16.69
  -3   2 -12  412.02   17.08
  -3   2 -12  412.02   17.20
  -3  -2 -13  281.53   17.27
  -3   2 -13  301.06   17.39
   3  -2  13  300.59   13.93
  -3  -2 -13  312.23   14.43
  -3  -2 -13  300.32   13.97
   3   2  13  306.20   14.47
  -3   2 -13  309.93   14.32
  -3   2 -13  327.40   15.21
  -3  -2 -14  314.99   18.71
  -3   2 -14  304.21   17.78
   3  -2  14  329.77   14.94
  -3  -2 -14  332.88   14.90
  -3  -2 -14  312.42   14.55
   3   2  14  330.20   14.90
  -3   2 -14  321.99   14.90
  -3   2 -14  326.39   14.28
  -3  -2 -15    7.90   10.93
  -3   2 -15   -2.02    8.75
   3  -2  15   -9.42    7.98
  -3  -2 -15   -1.01    8.09
  -3  -2 -15    7.90    7.00
   3   2  15   -8.17    7.98
  -3   2 -15    7.82    7.86
  -3   2 -15   -3.70    8.56
  -3  -2 -16  114.89   11.98
  -3   2 -16   86.02   10.74
   3  -2  16  116.60    9.45
  -3  -2 -16  106.06    8.64
  -3  -2 -16  106.92    9.42
   3   2  16  130.80    9.61
  -3   2 -16  115.36    9.26
  -3   2 -16  117.69   10.31
  -3  -2 -17   29.30    9.84
  -3   2 -17   34.20    9.92
   3  -2  17   24.43    8.40
  -3  -2 -17   26.73    6.81
  -3  -2 -17   10.89    7.70
   3   2  17   26.53    7.74
  -3   2 -17   20.31    8.68
  -3   2 -17   10.97    7.59
  -3   3  19    0.39   10.54
   3  -3 -19    5.45    7.78
  -3  -3  19    4.36    7.47
   3   3 -19    6.96    7.04
  -3   3  19   -1.21    6.73
  -3   3  18   41.82   11.21
   3  -3 -18   39.22    7.86
  -3  -3  18   17.66    7.70
   3   3 -18   18.68    7.04
  -3   3  18   29.76    7.20
  -3   3  17  140.18   12.96
   3  -3 -17  121.04    9.34
  -3  -3  17  157.49   10.47
   3   3 -17  125.51    9.03
  -3   3  17  122.52    8.83
  -3   3  16  137.77   13.03
   3  -3 -16  121.93    8.95
  -3  -3  16  141.39   10.50
   3   3 -16  129.48    8.87
  -3   3  16  135.75    9.45
  -3   3  15  107.15   12.02
   3  -3 -15   88.86    9.10
  -3  -3  15   90.11    9.22
   3   3 -15  102.29    8.44
  -3   3  15   81.55    8.36
  -3   3  14  449.76   23.42
   3  -3 -14  449.76   17.66
  -3  -3  14  450.54   17.94
   3   3 -14  505.01   19.41
  -3   3  14  446.26   17.78
  -3   3  13  442.37   22.29
   3  -3 -13  519.40   19.73
  -3  -3  13  472.33   18.52
   3   3 -13  488.67   19.26
  -3   3  13  492.17   19.49
  -3   3  12   35.99    9.30
   3  -3 -12   45.79    7.78
  -3  -3  12   41.75    8.17
   3   3 -12   45.91    8.09
  -3   3  12   53.73    8.91
  -3   3  11   78.20   10.15
   3  -3 -11   71.43    8.13
  -3  -3  11   82.52    8.95
   3   3 -11   91.94    9.34
  -3   3  11   86.72    9.53
  -3   3  10   67.66    9.92
   3  -3 -10   62.25    8.17
  -3  -3  10   61.74    9.03
   3   3 -10   59.60    8.52
  -3   3  10   63.22    8.83
  -3   3   9  162.44   12.61
   3  -3  -9  155.20   10.74
  -3  -3   9  156.29   10.62
   3   3  -9  161.97   10.35
  -3   3   9  153.45   10.66
  -3   3   8  362.80   19.57
   3  -3  -8  335.02   15.21
  -3  -3   8  319.93   14.55
   3   3  -8  345.53   15.13
  -3   3   8  346.62   15.37
   3  -3  -7  222.47   12.18
  -3  -3   7  215.66   11.87
   3   3  -7  243.98   12.33
  -3   3   7  237.88   12.80
   3  -3  -6  444.70   18.21
  -3  -3   6  421.75   17.31
   3   3  -6  450.15   17.55
  -3   3   6  492.17   19.96
   3  -3  -5 1265.63   42.33
  -3  -3   5 1191.32   39.96
   3   3  -5 1243.07   41.12
  -3   3   5 1316.99   44.35
   3  -3  -4 2093.95   67.23
  -3  -3   4 2203.67   71.08
  -3  -3   4 2056.99   66.26
   3   3  -4 2055.05   66.10
  -3   3   4 2157.76   69.64
   3  -3  -3  220.56   11.75
  -3  -3   3  233.01   13.42
  -3  -3   3  232.93   12.92
   3   3  -3  246.32   12.99
  -3   3   3  216.87   12.64
   3  -3  -2  668.42   24.08
  -3  -3   2  763.35   27.78
  -3  -3   2  724.44   26.26
   3   3  -2  753.23   27.12
  -3   3   2  656.35   24.39
  -3   3   2  692.93   25.48
   3  -3  -1 1023.63   34.82
  -3  -3   1 1083.94   36.84
  -3  -3   1 1049.70   36.03
   3   3  -1 1134.91   38.56
  -3   3   1 1135.68   38.75
  -3   3   1 1112.73   38.40
   3  -3   0  626.01   23.07
  -3  -3   0  592.16   22.57
  -3  -3   0  552.86   21.05
   3   3   0  580.88   22.25
  -3   3   0  637.29   24.28
  -3   3   0  561.81   22.18
   3  -3   1  432.25   17.51
  -3  -3  -1  398.01   16.85
  -3  -3  -1  403.07   17.16
  -3   3  -1  417.86   17.78
  -3   3  -1  400.35   17.59
  -3   3  -2  197.41   11.79
  -3   3  -2  193.95   12.26
  -3  -3  -3   31.98    8.29
  -3  -3  -3   22.57    9.07
  -3   3  -3   33.69    8.64
  -3   3  -3   46.80    8.48
  -3  -3  -4  152.12   10.89
  -3  -3  -4  148.47   10.35
  -3  -3  -4  149.56   10.97
  -3   3  -4  152.94   11.09
  -3   3  -4  165.08   10.43
  -3  -3  -5  460.65   22.64
  -3  -3  -5  510.84   20.15
  -3  -3  -5  467.66   18.60
  -3   3  -5  474.66   18.33
  -3   3  -5  487.89   19.34
  -3  -3  -6  128.78   11.79
  -3   3  -6  131.47   11.59
  -3  -3  -6  113.26   10.31
  -3  -3  -6  140.14   10.54
  -3   3  -6  124.35   10.47
  -3   3  -6  126.02    9.73
  -3  -3  -7  918.20   41.86
  -3   3  -7  869.56   39.65
  -3  -3  -7  850.11   29.80
  -3  -3  -7  862.95   30.31
  -3   3  -7  914.69   31.94
  -3   3  -7  861.78   29.76
  -3  -3  -8   14.08   10.12
  -3   3  -8   30.85    9.88
  -3  -3  -8   -5.41    8.33
  -3  -3  -8   17.31    8.72
   3   3   8   16.57    8.75
  -3   3  -8   11.24    8.33
  -3   3  -8   32.18    8.52
  -3  -3  -9   32.21    9.61
  -3   3  -9   25.68   10.04
  -3  -3  -9   28.67    8.91
  -3  -3  -9   14.51    8.95
   3   3   9   32.49    8.87
  -3   3  -9   20.43    8.60
  -3   3  -9    1.67    8.64
  -3  -3 -10   36.57    9.92
  -3   3 -10   45.87    9.69
  -3  -3 -10   61.51    9.22
  -3  -3 -10   49.10    8.91
   3   3  10   60.54    9.14
  -3   3 -10   51.43    8.44
  -3   3 -10   50.85    9.14
  -3  -3 -11  762.18   35.48
  -3   3 -11  798.36   36.69
   3  -3  11  777.35   27.43
  -3  -3 -11  798.36   28.17
  -3  -3 -11  789.42   27.62
   3   3  11  770.35   27.35
  -3   3 -11  782.41   27.78
  -3   3 -11  782.41   26.92
  -3  -3 -12   89.29   12.72
  -3   3 -12   91.86   11.52
   3  -3  12  109.33    9.80
  -3  -3 -12   93.96    9.45
  -3  -3 -12  103.53    9.14
   3   3  12  107.62   10.00
  -3   3 -12   84.00    9.38
  -3   3 -12  101.04    9.34
  -3  -3 -13   25.72   10.43
  -3   3 -13    9.49    9.77
   3  -3  13   22.41    8.17
  -3  -3 -13   16.30    8.52
  -3  -3 -13   23.54    7.94
   3   3  13   15.29    8.25
  -3   3 -13   18.05    8.36
  -3   3 -13   17.47    7.98
  -3  -3 -14  320.08   18.48
  -3   3 -14  291.72   16.65
   3  -3  14  318.92   14.47
  -3  -3 -14  306.12   13.85
  -3  -3 -14  323.24   14.40
   3   3  14  304.76   14.16
  -3   3 -14  313.12   14.08
  -3   3 -14  296.12   14.05
  -3  -3 -15   43.77   10.62
  -3   3 -15   37.93    9.45
   3  -3  15   38.98    8.56
  -3  -3 -15   27.16    8.13
  -3  -3 -15   39.22    7.28
   3   3  15   39.96    8.17
  -3   3 -15   43.38    8.29
  -3   3 -15   20.74    9.22
  -3  -3 -16   15.29    9.45
  -3   3 -16   38.48    9.07
   3  -3  16   47.04    8.87
  -3  -3 -16   30.42    7.55
  -3  -3 -16   27.70    7.59
   3   3  16   38.52    7.86
  -3   3 -16   30.97    9.30
  -3   3 -16   39.18    8.25
  -3   4  18   19.61    9.49
   3  -4 -18   24.59    8.01
  -3  -4  18   14.55    7.82
   3   4 -18   35.72    7.90
  -3   4  18   18.21    6.93
  -3   4  17  210.02   14.55
   3  -4 -17  245.07   11.75
  -3  -4  17  239.82   12.18
   3   4 -17  222.86   10.89
  -3   4  17  233.63   11.44
  -3   4  16  365.45   20.08
   3  -4 -16  378.64   15.21
  -3  -4  16  377.12   16.11
   3   4 -16  358.56   14.55
  -3   4  16  352.61   15.02
  -3   4  15  100.73   11.94
   3  -4 -15   86.06    8.52
  -3  -4  15   90.69    9.49
   3   4 -15  107.19    8.48
  -3   4  15   97.89    8.91
  -3   4  14   20.08    9.34
   3  -4 -14   20.08    7.55
  -3  -4  14   11.56    7.70
   3   4 -14    4.86    7.70
  -3   4  14   15.87    7.31
  -3   4  13  445.87   22.92
   3  -4 -13  496.06   19.61
  -3  -4  13  434.98   17.43
   3   4 -13  422.53   16.73
  -3   4  13  452.87   17.97
  -3   4  12  171.23   12.88
   3  -4 -12  168.70   11.05
  -3  -4  12  171.85   10.50
   3   4 -12  166.01   10.04
  -3   4  12  186.91   11.56
  -3   4  11  291.33   16.89
   3  -4 -11  284.29   13.42
  -3  -4  11  281.49   13.46
   3   4 -11  286.20   12.88
  -3   4  11  290.71   13.97
  -3   4  10  160.06   12.64
   3  -4 -10  145.51   10.31
  -3  -4  10  116.68    9.57
   3   4 -10  151.07    9.53
  -3   4  10  163.17   10.58
  -3   4   9   -2.45    9.07
   3  -4  -9    1.28    8.21
  -3  -4   9   16.50    7.86
   3   4  -9    9.73    7.00
  -3   4   9    3.89    8.09
   3  -4  -8  133.49   10.15
  -3  -4   8  145.86   10.27
   3   4  -8  149.99   10.35
  -3   4   8  125.55   10.31
   3  -4  -7  216.98   11.87
  -3  -4   7  186.21   11.17
   3   4  -7  184.77   10.89
  -3   4   7  194.03   11.67
   3  -4  -6  665.30   24.28
  -3  -4   6  635.73   23.34
   3   4  -6  659.47   24.04
  -3   4   6  655.97   24.28
   3  -4  -5  642.35   23.58
  -3  -4   5  613.95   22.72
  -3  -4   5  638.85   23.89
   3   4  -5  659.08   24.24
  -3   4   5  639.24   23.77
   3  -4  -4  813.15   28.71
  -3  -4   4  825.99   29.72
  -3  -4   4  797.97   28.17
   3   4  -4  787.08   28.17
  -3   4   4  782.41   28.05
   3  -4  -3  208.15   11.71
  -3  -4   3  230.76   12.72
  -3  -4   3  204.45   12.80
   3   4  -3  201.50   12.37
  -3   4   3  163.21   11.21
   3  -4  -2  770.35   27.04
  -3  -4   2  802.25   28.87
  -3  -4   2  757.90   27.16
   3   4  -2  804.59   28.91
  -3   4   2  738.06   26.42
  -3   4   2  724.05   25.68
   3  -4  -1   49.10    8.52
  -3  -4   1   51.28    9.18
  -3  -4   1   35.91    9.10
   3   4  -1   41.12    8.83
  -3   4   1   37.70    8.52
  -3   4   1   57.54    9.03
   3  -4   0   40.93    8.56
  -3  -4   0   48.13    9.10
  -3  -4   0   49.53    8.52
   3   4   0   43.07    8.13
  -3   4   0   36.30    8.48
  -3   4   0   19.03    8.75
   3  -4   1  619.00   22.80
  -3  -4  -1  565.70   21.44
  -3  -4  -1  647.02   24.04
  -3   4  -1  642.35   23.34
  -3   4  -1  632.62   23.73
  -3  -4  -2 1249.68   41.55
  -3  -4  -2 1306.87   43.50
  -3   4  -2 1353.56   44.59
  -3   4  -2 1277.69   42.72
  -3  -4  -3 1189.38   39.88
  -3  -4  -3 1179.65   39.53
  -3   4  -3 1243.46   41.55
  -3   4  -3 1283.92   42.56
  -3  -4  -4  197.10   11.83
  -3  -4  -4  178.27   11.36
  -3   4  -4  204.26   11.59
  -3   4  -4  188.00   11.52
  -3  -4  -5  308.10   14.51
  -3  -4  -5  291.84   14.24
  -3   4  -5  306.23   14.08
  -3   4  -5  307.28   14.55
  -3  -4  -6  333.16   15.33
  -3  -4  -6  325.26   15.06
  -3   4  -6  345.61   15.56
  -3   4  -6  351.40   15.13
  -3   4  -7   20.08    9.18
  -3  -4  -7   41.40    8.60
  -3  -4  -7   19.10    8.91
  -3   4  -7   41.01    8.91
  -3   4  -7   31.48    7.24
  -3   4  -8   36.65    9.80
  -3  -4  -8   34.55    9.18
  -3  -4  -8   36.26    8.44
   3   4   8   52.21    9.10
  -3   4  -8   30.74    8.40
  -3   4  -8   39.92    7.90
  -3  -4  -9 1130.24   50.38
  -3   4  -9 1198.71   53.11
  -3  -4  -9 1084.72   36.92
  -3  -4  -9 1085.88   36.96
   3   4   9 1106.11   37.66
  -3   4  -9 1143.85   38.48
  -3   4  -9 1160.97   38.67
  -3  -4 -10  774.63   35.83
  -3   4 -10  795.25   36.57
  -3  -4 -10  790.58   28.05
  -3  -4 -10  779.30   27.78
   3   4  10  771.13   27.43
  -3   4 -10  772.69   26.77
  -3   4 -10  778.13   27.47
  -3  -4 -11  143.02   13.27
  -3   4 -11  163.91   12.64
  -3  -4 -11  155.16   10.62
  -3  -4 -11  157.96   10.70
   3   4  11  132.90   10.82
  -3   4 -11  151.50   10.70
  -3   4 -11  129.36    9.45
  -3  -4 -12  152.55   13.15
  -3   4 -12  127.03   11.91
  -3  -4 -12  159.05   10.58
  -3  -4 -12  134.42    9.96
   3   4  12  158.89   10.82
  -3   4 -12  160.80   11.17
  -3   4 -12  140.26   10.85
  -3  -4 -13   12.68   11.09
  -3   4 -13   13.85    9.03
   3  -4  13    3.07    8.33
  -3  -4 -13   17.82    8.17
  -3  -4 -13    8.91    8.13
   3   4  13    4.59    8.25
  -3   4 -13   -0.58    8.17
  -3   4 -13   11.24    9.38
  -3  -4 -14   17.97   10.78
  -3   4 -14   13.03    9.10
   3  -4  14   -2.72    8.52
  -3  -4 -14   10.89    7.82
  -3  -4 -14    9.92    7.20
   3   4  14    9.18    7.94
  -3   4 -14   13.77    9.42
  -3   4 -14   -0.66    8.09
  -3  -4 -15  109.91   11.56
  -3   4 -15  133.06   11.52
   3  -4  15  119.87    9.88
  -3  -4 -15  121.58    9.10
  -3  -4 -15  114.66    8.99
   3   4  15  126.21    9.30
  -3   4 -15  136.91    9.84
  -3   4 -15  134.73   11.36
  -3  -4 -16   38.25    9.26
  -3   4 -16   50.19    9.53
   3  -4  16   51.16    9.80
  -3  -4 -16   36.81    7.86
  -3  -4 -16   35.41    6.89
   3   4  16   37.70    8.44
  -3   4 -16   18.01    9.22
  -3   4 -16   25.99    9.07
  -3   5  17  100.69   10.97
   3  -5 -17   84.31    9.14
  -3  -5  17   61.86    8.40
   3   5 -17   91.63    8.79
  -3   5  17   76.45    7.98
  -3   5  16  173.68   13.07
   3  -5 -16  194.88   11.05
  -3  -5  16  186.67   11.32
   3   5 -16  176.99   10.35
  -3   5  16  191.34   10.82
  -3   5  15  371.05   19.53
   3  -5 -15  371.56   15.45
  -3  -5  15  378.99   16.15
   3   5 -15  391.01   15.80
  -3   5  15  361.05   15.45
  -3   5  14  148.70   12.37
   3  -5 -14  141.78    9.96
  -3  -5  14  145.55   10.31
   3   5 -14  159.67    9.88
  -3   5  14  132.71   10.19
  -3   5  13   72.91    9.96
   3  -5 -13   99.76    9.26
  -3  -5  13   89.41    9.03
   3   5 -13   86.68    8.87
  -3   5  13   86.61    8.60
  -3   5  12  271.02   16.77
   3  -5 -12  277.79   13.34
  -3  -5  12  275.58   13.46
   3   5 -12  264.45   12.45
  -3   5  12  272.35   13.50
  -3   5  11  282.03   16.85
   3  -5 -11  294.76   14.36
  -3  -5  11  285.15   13.77
   3   5 -11  276.59   12.61
  -3   5  11  271.53   13.38
  -3   5  10   55.29   10.08
   3  -5 -10   59.53    8.64
  -3  -5  10   66.53    8.64
   3   5 -10   60.93    8.68
  -3   5  10   62.52    8.83
  -3   5   9  923.64   41.67
   3  -5  -9  933.37   32.21
  -3  -5   9  886.29   30.54
   3   5  -9  897.96   31.16
  -3   5   9  888.24   30.93
   3  -5  -8  139.13   10.19
  -3  -5   8  131.00   10.23
   3   5  -8  118.08    9.38
  -3   5   8  114.58   10.12
   3  -5  -7  229.90   12.26
  -3  -5   7  222.31   12.29
   3   5  -7  188.07   11.05
  -3   5   7  220.48   12.41
   3  -5  -6  521.35   19.73
  -3  -5   6  503.45   19.76
  -3  -5   6  484.00   19.26
   3   5  -6  462.21   18.25
  -3   5   6  474.66   18.83
   3  -5  -5  252.27   12.76
  -3  -5   5  219.39   12.29
  -3  -5   5  230.33   11.94
   3   5  -5  260.44   12.72
  -3   5   5  268.73   13.93
   3  -5  -4  157.22   10.39
  -3  -5   4  166.13   10.62
  -3  -5   4  177.88   11.40
   3   5  -4  198.70   10.89
  -3   5   4  183.68   11.75
  -3  -5   3  333.70   15.21
  -3  -5   3  306.86   14.51
  -3   5   3  135.63   10.23
  -3   5   3  142.24   10.27
   3  -5  -2 2847.19   90.34
  -3  -5   2 2871.70   91.35
  -3  -5   2 3010.59   95.48
   3   5  -2 2900.10   91.66
  -3   5   2 2873.64   91.16
  -3   5   2 2939.01   93.26
   3  -5  -1  904.19   31.09
  -3  -5   1  838.83   29.65
  -3  -5   1  841.16   29.30
   3   5  -1  850.50   29.34
  -3   5   1  873.84   30.35
   3  -5   0  356.31   15.45
  -3  -5   0  375.37   16.22
  -3  -5   0  320.98   15.13
  -3   5   0  383.46   16.34
  -3   5   0  367.55   16.11
   3  -5   1  917.81   31.71
  -3  -5  -1  845.05   29.49
  -3  -5  -1  873.45   30.42
  -3   5  -1  922.86   31.86
  -3   5  -1  943.49   31.86
  -3  -5  -2   -8.60    8.05
  -3  -5  -2  -11.56    8.05
  -3   5  -2   -6.58    6.81
  -3   5  -2  -18.33    8.33
  -3  -5  -3  288.96   14.36
  -3  -5  -3  285.22   13.66
  -3   5  -3  296.20   12.80
  -3   5  -3  291.57   13.81
  -3  -5  -4  676.59   24.74
  -3  -5  -4  648.96   23.97
  -3   5  -4  659.47   23.46
  -3   5  -4  675.03   24.24
  -3  -5  -5  507.34   19.88
  -3  -5  -5  508.51   20.08
  -3   5  -5  452.09   17.62
  -3   5  -5  484.78   18.79
  -3  -5  -6  345.22   15.80
  -3  -5  -6  305.03   14.82
  -3   5  -6  321.60   14.32
  -3   5  -6  344.67   15.06
  -3  -5  -7  497.23   19.76
  -3  -5  -7  464.93   18.56
  -3   5  -7  481.66   18.40
  -3   5  -7  499.17   19.41
  -3   5  -8  203.05   13.97
  -3  -5  -8  198.77   11.48
  -3  -5  -8  205.89   12.49
   3   5   8  168.97   11.13
  -3   5  -8  184.96   11.79
  -3   5  -8  195.47   11.32
  -3   5  -9   21.44    9.18
  -3  -5  -9   21.52    8.95
  -3  -5  -9   16.34    8.29
   3   5   9   23.66    8.99
  -3   5  -9   21.79    7.82
  -3   5  -9   35.09    9.45
  -3   5 -10   39.92    9.73
  -3  -5 -10   50.27    8.40
  -3  -5 -10   54.12    8.99
   3   5  10   70.07    9.03
  -3   5 -10   76.37    8.79
  -3   5 -10   58.32    9.69
  -3   5 -11  146.02   12.49
  -3  -5 -11  142.63   10.39
  -3  -5 -11  137.61   10.08
   3   5  11  154.61   11.01
  -3   5 -11  149.25   11.36
  -3   5 -11  155.43   10.74
  -3   5 -12    0.00    8.91
  -3  -5 -12  -13.93    8.13
  -3  -5 -12    9.88    8.05
   3   5  12   -3.66    7.98
  -3   5 -12   -6.38    8.13
  -3   5 -12    7.12    8.99
  -3   5 -13  670.75   30.97
  -3  -5 -13  676.98   24.16
  -3  -5 -13  690.20   24.43
   3   5  13  669.97   24.12
  -3   5 -13  731.83   26.50
  -3   5 -13  694.48   24.59
  -3   5 -14  433.81   21.55
  -3  -5 -14  436.14   17.16
  -3  -5 -14  447.04   17.27
   3   5  14  415.91   16.46
  -3   5 -14  462.21   18.99
  -3   5 -14  466.10   18.29
  -3   5 -15   53.07    9.14
  -3  -5 -15   42.52    7.98
  -3  -5 -15   36.49    6.93
   3   5  15   51.16    8.21
  -3   5 -15   53.34    9.10
  -3   5 -15   26.50    9.61
  -3   6  16   61.59    8.91
   3  -6 -16   84.47    9.18
  -3  -6  16   51.63    8.56
   3   6 -16   83.96    8.68
  -3   6  16   72.79    8.36
  -3   6  15  138.24   11.21
   3  -6 -15  153.21   10.12
  -3  -6  15  130.30   10.04
   3   6 -15  149.91    9.96
  -3   6  15  147.65    9.96
  -3   6  14   77.77    9.49
   3  -6 -14   92.33    9.18
  -3  -6  14  104.85    9.77
   3   6 -14   60.85    7.74
  -3   6  14   87.27    9.49
  -3   6  13  366.66   19.53
   3  -6 -13  325.03   14.20
  -3  -6  13  323.63   14.40
   3   6 -13  345.96   14.86
  -3   6  13  301.25   13.66
  -3   6  12   20.85    9.57
   3  -6 -12   16.50    7.74
  -3  -6  12   17.55    8.09
   3   6 -12   17.12    8.17
  -3   6  12   25.99    8.09
  -3   6  11   76.22   11.05
   3  -6 -11   76.22    9.26
  -3  -6  11   82.40    9.22
   3   6 -11   63.69    8.21
  -3   6  11   69.06    8.48
  -3   6  10  478.94   24.20
   3  -6 -10  459.49   18.33
  -3  -6  10  465.32   18.40
   3   6 -10  458.71   17.97
  -3   6  10  447.43   17.86
   3  -6  -9  517.07   19.84
  -3  -6   9  493.34   19.34
   3   6  -9  478.55   18.48
  -3   6   9  481.66   19.14
   3  -6  -8  121.89    9.77
  -3  -6   8  127.54    9.80
  -3  -6   8  127.26    9.92
   3   6  -8  132.28   10.19
  -3   6   8  135.08   10.74
   3  -6  -7    8.05    7.59
  -3  -6   7   -9.42    8.21
  -3  -6   7    0.08    7.98
   3   6  -7   -1.32    7.28
  -3   6   7   12.88    7.86
   3  -6  -6  791.75   27.62
  -3  -6   6  771.52   27.35
  -3  -6   6  764.51   26.88
   3   6  -6  780.47   26.92
  -3   6   6  773.85   27.31
   3  -6  -5  168.78   10.54
  -3  -6   5  152.67   11.09
  -3  -6   5  164.69   10.78
   3   6  -5  150.72    9.69
  -3   6   5  168.85   10.78
   3  -6  -4  248.19   12.76
  -3  -6   4  288.38   13.77
  -3  -6   4  287.68   14.08
   3   6  -4  277.72   13.03
  -3   6   4  261.84   12.72
   3  -6  -3  548.19   20.50
  -3  -6   3  542.75   21.05
  -3  -6   3  553.64   20.74
   3   6  -3  547.42   20.66
  -3   6   3  496.84   19.14
  -3   6   3  478.94   18.99
   3  -6  -2  753.23   26.50
  -3  -6   2  773.85   27.31
  -3  -6   2  762.57   27.51
   3   6  -2  743.89   26.50
  -3   6   2  728.33   25.91
  -3   6   2  742.34   26.46
   3  -6  -1  903.80   31.01
  -3  -6   1 1003.01   34.16
  -3  -6   1  939.98   32.64
   3  -6   0  926.37   31.59
  -3  -6   0  945.43   32.64
  -3  -6   0  924.81   31.90
  -3   6   0  959.83   32.49
  -3   6   0  891.35   30.78
  -3  -6  -1   97.19    9.53
  -3  -6  -1   84.19    9.53
  -3   6  -1  113.69    9.77
  -3   6  -1  118.78    9.26
  -3  -6  -2  167.80   10.85
  -3  -6  -2  181.07   11.05
  -3   6  -2  183.06   10.08
  -3   6  -2  183.79   10.93
  -3  -6  -3  460.65   18.25
  -3  -6  -3  431.09   17.43
  -3   6  -3  443.15   17.43
  -3   6  -3  463.77   17.59
  -3  -6  -4   12.72    7.98
  -3  -6  -4   13.31    8.21
  -3   6  -4   -6.26    8.05
  -3   6  -4    4.90    7.74
  -3  -6  -5   99.45    9.49
  -3  -6  -5   94.04    9.45
  -3   6  -5  101.39    9.26
  -3   6  -5   97.34    9.10
  -3  -6  -6  319.00   14.63
  -3  -6  -6  334.95   15.17
  -3   6  -6  311.84   13.93
  -3   6  -6  314.48   14.59
  -3  -6  -7    8.05    8.44
  -3  -6  -7    3.66    8.48
  -3   6  -7   17.51    7.74
  -3   6  -7    8.33    8.52
  -3  -6  -8  115.90   10.15
  -3  -6  -8  127.89   10.00
  -3   6  -8  119.56    9.30
  -3   6  -8  106.68    9.77
  -3   6  -9  518.63   25.37
  -3  -6  -9  549.36   20.85
  -3  -6  -9  515.51   19.61
   3   6   9  506.18   19.80
  -3   6  -9  530.69   20.50
  -3   6  -9  525.24   19.73
  -3   6 -10  440.81   22.29
  -3  -6 -10  420.58   16.92
  -3  -6 -10  415.91   16.96
   3   6  10  432.64   17.47
  -3   6 -10  408.91   16.77
  -3   6 -10  448.59   18.56
  -3   6 -11   45.68    9.03
  -3  -6 -11   51.67    8.60
  -3  -6 -11   30.27    8.48
   3   6  11   36.77    8.52
  -3   6 -11   45.44    8.64
  -3   6 -11   46.30   10.19
  -3   6 -12  250.36   15.37
  -3  -6 -12  212.12   11.21
  -3  -6 -12  209.75   11.24
   3   6  12  230.76   12.10
  -3   6 -12  217.10   12.14
  -3   6 -12  238.03   13.66
  -3   6 -13  135.94   11.21
  -3  -6 -13  130.10    9.73
  -3  -6 -13  136.21    9.92
   3   6  13  123.68    9.45
  -3   6 -13  102.25    9.69
  -3   6 -13  147.34   11.98
  -3   6 -14   13.58    7.74
  -3  -6 -14   -2.49    6.81
  -3  -6 -14   -4.28    7.24
   3   6  14   -5.17    7.86
  -3   6 -14    9.53   10.62
  -3   6 -14   -1.95    9.26
  -3   7  15   15.37    7.98
   3  -7 -15   -8.01    8.29
  -3  -7  15   10.85    8.29
   3   7 -15   -0.27    7.39
  -3   7  15    2.96    8.09
  -3   7  14   11.21    8.36
   3  -7 -14   19.03    8.21
  -3  -7  14   22.53    8.25
   3   7 -14   21.32    8.13
  -3   7  14   11.21    8.48
  -3   7  13   51.36    8.72
   3  -7 -13   45.21    8.44
  -3  -7  13   44.78    8.48
   3   7 -13   41.79    7.59
  -3   7  13   34.35    9.07
  -3   7  12  105.98   10.78
   3  -7 -12   89.02    9.10
  -3  -7  12   87.58    9.14
   3   7 -12   81.55    8.68
  -3   7  12   91.16   10.12
  -3   7  11  295.96   17.04
   3  -7 -11  284.64   13.66
  -3  -7  11  296.04   13.85
   3   7 -11  287.01   13.15
  -3   7  11  306.90   14.16
  -3   7  10  145.08   11.59
   3  -7 -10  137.53   10.31
  -3  -7  10  123.84    9.73
  -3  -7  10  132.20    9.92
   3   7 -10  140.53    9.38
  -3   7  10  143.33   10.35
   3  -7  -9  112.83    9.84
  -3  -7   9  104.19   10.08
  -3  -7   9  122.21   10.19
   3   7  -9   99.99    8.75
  -3   7   9  100.46    9.49
   3  -7  -8  184.85   11.52
  -3  -7   8  156.95   10.85
  -3  -7   8  159.59   10.23
   3   7  -8  178.89   10.89
  -3   7   8  150.88   10.89
   3  -7  -7  315.80   14.40
  -3  -7   7  278.10   13.15
  -3  -7   7  292.27   13.70
   3   7  -7  324.75   14.16
  -3   7   7  308.92   14.59
   3  -7  -6   14.86    8.72
  -3  -7   6   17.97    8.29
  -3  -7   6   14.78    8.36
   3   7  -6   15.41    7.39
  -3   7   6   27.35    8.72
   3  -7  -5  446.65   17.86
  -3  -7   5  459.10   18.36
  -3  -7   5  429.92   17.35
   3   7  -5  462.99   17.90
  -3   7   5  466.49   18.60
   3  -7  -4  843.11   29.37
  -3  -7   4  811.98   28.67
  -3  -7   4  804.20   27.82
   3   7  -4  833.77   29.02
  -3   7   4  806.53   28.32
  -3   7   4  787.86   27.58
   3  -7  -3  163.84   10.93
  -3  -7   3  153.53   11.13
   3   7  -3  122.21   10.43
  -3   7   3  149.32   11.09
  -3   7   3  149.25   10.35
   3  -7  -2  580.49   21.63
  -3  -7   2  576.99   21.52
  -3  -7   2  582.82   21.90
  -3   7   2  580.88   21.40
  -3   7   2  618.23   22.76
   3  -7  -1  145.59   10.50
  -3  -7   1  114.85   10.15
  -3  -7   1  141.89   10.12
  -3   7   1  158.51   10.93
  -3   7   1  148.97   10.39
  -3  -7   0  328.37   15.06
  -3  -7   0  339.89   15.06
  -3   7   0  299.46   13.54
  -3   7   0  313.94   13.97
  -3  -7  -1  308.65   14.12
  -3  -7  -1  302.03   14.24
  -3   7  -1  290.83   12.88
  -3   7  -1  316.89   14.12
  -3  -7  -2  844.66   29.57
  -3  -7  -2  818.60   28.79
  -3   7  -2  833.77   28.67
  -3   7  -2  838.83   28.52
  -3  -7  -3   -9.45    8.29
  -3  -7  -3    1.91    8.44
  -3   7  -3  -14.12    8.13
  -3   7  -3  -11.83    7.35
  -3  -7  -4  460.27   18.44
  -3  -7  -4  472.33   18.64
  -3   7  -4  504.62   19.30
  -3   7  -4  494.89   18.56
   3   7   5  295.92   16.65
  -3  -7  -5  313.47   14.51
  -3  -7  -5  302.46   14.24
  -3   7  -5  309.81   13.38
  -3   7  -5  307.75   14.08
   3   7   6  170.68   13.11
  -3  -7  -6  149.60   10.50
  -3  -7  -6  162.08   10.78
  -3   7  -6  155.32    9.96
  -3   7  -6  176.44   10.93
   3   7   7   -9.38   11.05
  -3  -7  -7    9.88    8.13
  -3  -7  -7    7.12    7.98
  -3   7  -7    4.59    9.34
  -3   7  -7   -7.78    7.74
   3   7   8   39.80   13.38
  -3  -7  -8   47.35    8.64
  -3  -7  -8   22.33    8.52
  -3   7  -8   40.81   10.00
  -3   7  -8   38.52    9.14
   3   7   9  178.89   17.51
  -3  -7  -9  129.21    9.88
  -3  -7  -9  136.41    9.73
  -3   7  -9  124.07   10.31
  -3   7  -9  144.77   11.63
   3   7  10  145.36   19.03
  -3   7 -10  105.09   10.50
  -3  -7 -10   89.64    9.18
  -3  -7 -10   79.02    8.83
   3   7  10   95.67    9.22
  -3   7 -10   81.12   11.05
  -3   7 -10   81.90    9.65
   3   7  11  424.86   26.88
  -3   7 -11  324.52   17.31
  -3  -7 -11  323.70   14.08
  -3  -7 -11  299.89   13.58
   3   7  11  313.28   14.01
  -3   7 -11  309.42   14.67
  -3   7 -11  289.78   15.68
   3   7  12  101.20   17.55
  -3   7 -12   53.54    9.18
  -3  -7 -12   63.81    7.98
  -3  -7 -12   61.86    8.09
   3   7  12   81.59    8.64
  -3   7 -12   66.88   10.39
  -3   7 -12   73.77   12.37
   3   7  13   51.12   14.90
  -3   7 -13   65.21    9.84
  -3  -7 -13   50.31    9.03
  -3  -7 -13   38.60    8.68
   3   7  13   42.21    8.52
  -3   7 -13   47.58   13.54
  -3   7 -13   36.65   11.71
  -3   8  13    5.29    7.74
   3  -8 -13    3.66    9.92
  -3  -8  13   25.52    8.21
  -3  -8  13   14.94    8.44
   3   8 -13   26.03    8.13
  -3   8  13    2.41    8.72
  -3   8  12  260.21   14.82
   3  -8 -12  277.83   13.77
  -3  -8  12  267.68   13.03
  -3  -8  12  274.76   13.27
   3   8 -12  241.61   12.18
  -3   8  12  272.07   13.70
  -3   8  11  182.74   12.57
   3  -8 -11  193.17   11.98
  -3  -8  11  183.37   11.01
  -3  -8  11  179.13   11.24
   3   8 -11  184.77   10.89
  -3   8  11  198.70   12.22
  -3   8  10  724.05   33.11
   3  -8 -10  711.60   25.64
  -3  -8  10  720.16   25.48
  -3  -8  10  716.27   25.64
   3   8 -10  687.09   24.51
  -3   8  10  688.65   25.25
   3  -8  -9   81.98    9.61
  -3  -8   9   71.98    9.18
  -3  -8   9   80.46    9.14
   3   8  -9   80.61    9.26
  -3   8   9   78.67    9.61
   3  -8  -8  253.28   12.76
  -3  -8   8  250.99   12.80
  -3  -8   8  274.60   13.73
   3   8  -8  263.98   13.03
  -3   8   8  252.39   12.96
   3  -8  -7   18.09    8.56
  -3  -8   7   24.98    8.52
  -3  -8   7    9.38    8.25
   3   8  -7   17.43    7.94
  -3   8   7   25.17    8.40
   3  -8  -6   65.64    8.99
  -3  -8   6   58.36    8.91
  -3  -8   6   63.42    9.03
   3   8  -6   61.24    8.60
  -3   8   6   61.90    9.07
   3  -8  -5   11.94    8.09
  -3  -8   5   28.64    8.05
  -3  -8   5   15.76    8.36
   3   8  -5   14.05    7.35
  -3   8   5   37.04    9.10
  -3   8   5   14.86    8.13
   3  -8  -4   60.81    9.03
  -3  -8   4   80.81    9.42
  -3  -8   4   79.06    8.75
  -3   8   4   66.18    9.07
  -3   8   4   61.90    9.49
   3  -8  -3  485.17   18.91
  -3  -8   3  494.50   19.53
  -3  -8   3  509.68   19.30
  -3   8   3  461.43   18.33
  -3   8   3  495.28   19.30
   3  -8  -2  214.41   11.71
  -3  -8   2  222.55   12.18
  -3  -8   1  428.36   17.12
  -3  -8   1  431.09   17.31
  -3   8   1  441.59   17.00
  -3   8   1  450.15   17.51
  -3  -8   0  102.64    9.42
  -3  -8   0  115.24    9.77
  -3   8   0  102.95    9.26
  -3   8   0  115.20    8.95
  -3  -8  -1   11.44    8.29
  -3  -8  -1   28.56    8.29
  -3   8  -1   16.85    8.09
  -3   8  -1   42.41    8.05
  -3  -8  -2  293.47   14.12
  -3  -8  -2  271.65   13.19
  -3   8  -2  339.03   14.67
  -3   8  -2  303.16   13.23
   3   8   3  183.44   12.41
  -3  -8  -3  149.52   10.78
  -3  -8  -3  177.73   11.05
  -3   8  -3  191.46   10.78
  -3   8  -3  192.32   11.75
   3   8   4 1129.85   50.07
  -3  -8  -4  980.84   33.27
  -3  -8  -4  987.45   33.69
  -3   8  -4 1110.39   36.69
  -3   8  -4 1212.33   40.42
   3   8   5  210.41   15.95
  -3  -8  -5  200.76   11.44
  -3  -8  -5  180.88   11.28
  -3   8  -5  177.14   10.82
  -3   8  -5  209.43   11.83
   3   8   6  299.58   18.87
  -3  -8  -6  288.22   13.58
  -3  -8  -6  317.28   14.20
  -3   8  -6  285.07   13.70
  -3   8  -6  288.14   13.97
   3   8   7  296.12   20.66
  -3  -8  -7  253.67   12.72
  -3  -8  -7  249.43   12.37
  -3   8  -7  219.01   12.80
  -3   8  -7  246.32   12.41
   3   8   8   83.77   16.69
  -3  -8  -8   47.00    8.40
  -3  -8  -8   20.19    8.13
  -3   8  -8   46.26    9.84
  -3   8  -8   42.60    9.14
   3   8   9   77.46   18.01
  -3  -8  -9   59.53    8.29
  -3  -8  -9   53.11    8.95
  -3   8  -9   46.49   11.52
  -3   8  -9   54.00   10.12
   3   8  10  218.07   21.48
  -3   8 -10  186.40   12.14
  -3  -8 -10  141.08    9.80
  -3  -8 -10  139.75    9.80
  -3   8 -10  150.30   13.23
  -3   8 -10  138.55   13.15
   3   8  11  240.29   21.28
  -3   8 -11  186.79   11.94
  -3  -8 -11  181.30   10.70
  -3  -8 -11  176.56   10.12
  -3   9  11   11.63    7.51
   3  -9 -11    4.75   10.12
  -3  -9  11   18.99    9.14
  -3  -9  11   17.08    8.36
  -3   9  10  322.22   16.73
   3  -9 -10  324.25   15.72
  -3  -9  10  327.67   15.06
  -3  -9  10  324.29   14.32
   3   9 -10  330.36   14.71
  -3   9  10  328.88   15.76
   3  -9  -9  204.07   12.41
  -3  -9   9  207.37   11.79
  -3  -9   9  230.40   12.76
   3   9  -9  230.05   12.26
  -3   9   9  192.43   12.80
   3  -9  -8   31.67    9.42
  -3  -9   8   39.33    9.03
  -3  -9   8   49.49    9.07
   3   9  -8   36.14    8.40
  -3   9   8   53.57    9.96
   3  -9  -7   96.88   10.27
  -3  -9   7  119.68   10.43
  -3  -9   7  105.28   10.04
   3   9  -7   86.57    8.79
  -3   9   7  109.52   11.98
   3  -9  -6  184.38   12.02
  -3  -9   6  234.37   12.72
  -3  -9   6  218.58   12.18
  -3   9   6  211.15   12.57
  -3   9   6  235.74   13.66
   3  -9  -5   57.15    9.92
  -3  -9   5   52.02    9.14
  -3  -9   5   65.05    9.26
  -3   9   5   61.43   10.54
  -3   9   5   69.02   10.39
   3  -9  -4   98.20   10.35
  -3  -9   4  108.74    9.92
  -3  -9   4  129.71    9.84
  -3   9   4   94.43   10.58
  -3   9   4   78.20   10.50
   3  -9  -3  592.55   22.10
  -3  -9   3  648.57   23.62
  -3  -9   3  631.45   22.76
  -3   9   3  582.82   21.67
  -3   9   3  614.72   22.84
  -3  -9   2  371.05   15.72
  -3  -9   2  383.11   16.03
  -3   9   2  429.92   18.09
  -3   9   2  398.40   16.11
  -3  -9   1  129.52   10.08
  -3  -9   1  149.25   11.01
  -3   9   1  112.71   10.58
  -3   9   1  132.59   10.19
  -3  -9   0  208.81   12.14
  -3  -9   0  222.55   11.83
  -3   9   0  227.14   11.59
  -3   9   0  224.88   12.68
  -3  -9  -1  191.97   11.44
  -3  -9  -1  185.82   11.09
   3   9   2  189.83   12.06
  -3  -9  -2  199.75   11.71
  -3  -9  -2  175.97   11.05
  -3   9  -2  173.56    9.88
  -3   9  -2  161.46   10.23
   3   9   3    5.52    9.77
  -3  -9  -3   -3.15    8.56
  -3  -9  -3   -4.79    8.60
  -3   9  -3    0.66    8.13
  -3   9  -3    3.11    7.47
   3   9   4  731.06   34.00
  -3  -9  -4  769.96   26.96
  -3  -9  -4  728.33   25.99
  -3   9  -4  777.74   26.57
  -3   9  -4  742.34   25.68
   3   9   5   95.48   14.12
  -3  -9  -5  112.52    9.73
  -3  -9  -5  112.95    9.57
  -3   9  -5   91.04    9.03
  -3   9  -5  107.23    8.91
   3   9   6  299.70   19.84
  -3  -9  -6  317.44   14.24
  -3  -9  -6  288.80   13.54
  -3   9  -6  284.80   12.96
  -3   9  -6  288.18   13.50
   3   9   7   52.60   15.13
  -3  -9  -7   42.84    8.60
  -3  -9  -7   42.88    8.36
  -3   9  -7   43.42    9.34
  -3   9  -7   47.04    8.64
  -3  -9  -8  286.35   12.99
  -3  -9  -8  285.19   13.34
  -3   9  -8  279.93   13.31
  -3   9  -8  283.47   13.73
   3   9   9   77.42   17.86
  -3  -9  -9  128.08    9.73
  -3  -9  -9  130.18    9.73
  -3   9  -9  107.15   10.82
  -3   9  -9   99.06   11.48
   3 -10  -8   36.96   11.36
  -3 -10   8   44.78    9.07
  -3 -10   8   30.50   10.35
  -3  10   8   30.42   12.41
   3 -10  -7  154.69   13.11
  -3 -10   7  168.12   11.87
  -3 -10   7  144.07   10.62
   3 -10  -6   15.02   11.83
  -3 -10   6   25.87    9.38
  -3 -10   6   11.24    8.48
  -3  10   6   30.81   12.88
  -3  10   6   23.07   11.94
   3 -10  -5   22.80   11.28
  -3 -10   5    8.21    8.99
  -3 -10   5    9.73    8.56
  -3  10   5   21.79   11.87
  -3  10   5   27.66   10.89
   3 -10  -4   40.23   12.14
  -3 -10   4   40.39    9.07
  -3 -10   4   25.91    9.03
  -3  10   4   15.52   10.35
  -3  10   4   24.94   11.28
  -3 -10   3   39.14    8.99
  -3 -10   3   47.39    9.14
  -3  10   3   46.22   10.62
  -3  10   3   40.03   10.85
  -3 -10   2   97.07    9.57
  -3 -10   2   86.02    9.57
  -3  10   2   72.09    9.69
  -3  10   2   67.93   10.04
  -3 -10   1   54.62    9.22
  -3 -10   1   41.86    8.95
  -3 -10   0  115.20   10.85
  -3 -10   0   91.43    9.57
  -3 -10  -1  219.24   12.45
  -3 -10  -1  198.77   11.59
   3  10   2   79.29    9.61
  -3 -10  -2  154.15   10.50
  -3 -10  -2  160.65   10.78
   3  10   3   23.38   10.15
  -3 -10  -3   67.66    9.22
  -3 -10  -3   77.89    9.14
   3  10   4    0.70   11.09
  -3 -10  -4   96.29    9.77
  -3 -10  -4   98.20    9.65
   3  10   5   15.13   13.34
  -3 -10  -5  133.18   10.50
  -3 -10  -5  110.46   10.04
   3  10   6    4.51   15.17
  -4   0  15    0.54   11.05
   4   0 -15   15.87    6.50
  -4   0  15    5.17    6.65
  -4   0  14  149.71   13.62
   4   0 -14  184.69   10.35
  -4   0  14  185.35   10.19
  -4   0  13    7.31   10.85
   4   0 -13   -4.63    6.54
  -4   0  13    4.51    7.00
  -4   0  12   19.22    9.88
   4   0 -12   -5.95    7.35
  -4   0  12    8.44    7.43
  -4   0  11   19.88    8.72
   4   0 -11   38.09    7.82
  -4   0  11   20.27    7.74
  -4   0  10   25.76    7.98
   4   0 -10   27.70    7.63
  -4   0  10   16.85    8.21
  -4   0   9  287.99   14.51
   4   0  -9  323.59   13.97
  -4   0   9  319.85   14.32
  -4   0   8   41.47    6.26
   4   0  -8   46.26    7.82
  -4   0   8   49.18    8.17
   4   0  -7  311.06   13.58
  -4   0   7  337.79   15.52
   4   0  -6  207.64   11.56
  -4   0   6  212.86   12.22
  -4   0   6  209.94   11.94
   4   0  -5  124.19   10.04
  -4   0   5  106.88   10.31
  -4   0   5  117.54   10.43
  -4   0   4   16.19    5.21
  -4   0   4   12.88    5.87
   4   0  -4   -8.99    7.94
  -4   0   4    3.35    9.03
  -4   0   4    3.50    8.68
  -4   0   3  264.18   13.42
  -4   0   3  244.18   13.07
   4   0  -3  266.78   13.19
  -4   0   3  249.31   13.31
  -4   0   3  268.03   14.05
  -4   0   2  188.93   11.75
   4   0  -2  202.20   11.75
  -4   0   2  206.05   12.53
  -4   0   2  199.16   12.22
  -4   0   1  114.58   10.35
   4   0  -1   72.91    9.45
  -4   0   1   89.60    9.80
  -4   0   1   81.16   10.66
   4   0   0   62.37   10.15
  -4   0   0   89.76   10.66
  -4   0   0   70.34    9.53
  -4   0  -1 1716.56   74.31
  -4   0  -1 1540.70   50.73
  -4   0  -1 1601.40   52.25
  -4   0  -2    0.19   11.32
  -4   0  -2   -0.16    9.03
  -4   0  -2  -10.08    8.13
  -4   0  -3  -13.46   10.66
  -4   0  -3   -8.75    8.91
  -4   0  -3  -10.15    8.01
  -4   0  -4  928.31   42.06
  -4   0  -4  866.06   29.65
  -4   0  -4  861.00   30.23
  -4   0  -5  619.78   30.31
  -4   0  -5  614.72   22.76
  -4   0  -5  615.50   22.33
  -4   0  -6  101.97   12.49
  -4   0  -6  104.43   10.35
  -4   0  -6  109.44    9.26
  -4   0  -7  158.82   14.55
  -4   0  -7  189.32   12.14
  -4   0  -7  160.37   10.39
  -4   0  -8    0.66   11.17
  -4   0  -8   -1.28    8.75
  -4   0  -8   -2.18    7.90
  -4   0  -9  225.58   16.34
  -4   0  -9  214.34   12.14
  -4   0  -9  197.33   11.28
  -4   0 -10  146.09   14.28
  -4   0 -10   96.68    8.95
  -4   0 -10  113.92    9.88
  -4   0 -11  117.73   12.99
  -4   0 -11  143.72   10.39
  -4   0 -11  122.52    9.34
  -4   0 -12   42.02   11.01
  -4   0 -12   30.78    7.35
  -4   0 -12   31.48    8.44
  -4   1  15   50.93   11.83
   4  -1 -15   57.04    7.63
  -4  -1  15   52.10    7.39
   4   1 -15   43.65    7.24
  -4   1  15   40.54    7.12
  -4   1  14   37.93   12.06
   4  -1 -14   45.64    7.47
  -4  -1  14   45.72    7.55
   4   1 -14   62.68    7.82
  -4   1  14   44.04    7.90
  -4   1  13  167.65   15.68
   4  -1 -13  177.26    9.92
  -4  -1  13  180.18   10.58
   4   1 -13  197.02   10.19
  -4   1  13  185.31   10.54
  -4   1  12   19.88   12.88
   4  -1 -12   14.90    7.39
  -4  -1  12   10.27    7.78
   4   1 -12   23.58    7.28
  -4   1  12   10.54    7.70
  -4   1  11   95.20   12.92
   4  -1 -11   84.89    8.40
  -4  -1  11   86.22    9.26
   4   1 -11   86.80    8.83
  -4   1  11   91.78    8.56
  -4   1  10  459.88   23.46
   4  -1 -10  434.59   17.00
  -4  -1  10  438.48   17.55
   4   1 -10  443.92   17.47
  -4   1  10  417.86   17.00
  -4   1   9  223.48   15.25
   4  -1  -9  218.97   11.40
  -4  -1   9  187.41   10.97
   4   1  -9  196.91   10.82
  -4   1   9  211.69   12.14
  -4   1   8   37.39    9.84
   4  -1  -8   38.75    7.74
  -4  -1   8   36.81    8.25
   4   1  -8   38.13    7.35
  -4   1   8   32.99    8.36
  -4   1   7   14.94    8.75
   4  -1  -7   27.47    8.05
  -4  -1   7    4.20    8.25
  -4  -1   7    7.24    8.17
   4   1  -7   20.82    7.59
  -4   1   7   13.42    8.17
  -4   1   6  171.11   11.83
   4  -1  -6  160.72   10.35
  -4  -1   6  149.95   10.74
  -4  -1   6  155.12   11.05
   4   1  -6  146.44    9.92
  -4   1   6  168.00   11.17
  -4   1   6  138.16    9.57
  -4   1   5   29.96    8.56
   4  -1  -5   35.09    8.40
  -4  -1   5   28.36    8.95
  -4  -1   5   29.37    9.07
   4   1  -5   18.75    8.48
  -4   1   5   28.32    8.56
  -4   1   5   30.42    8.79
  -4   1   4  381.17   19.57
   4  -1  -4  346.42   15.29
  -4  -1   4  361.95   15.64
  -4  -1   4  349.23   15.68
   4   1  -4  358.45   15.83
  -4   1   4  343.39   16.03
  -4   1   4  317.24   15.06
   4  -1  -3  512.79   20.04
  -4  -1   3  443.92   17.78
  -4  -1   3  455.99   18.75
   4   1  -3  475.83   19.18
  -4   1   3  473.49   19.65
  -4   1   3  461.82   18.87
  -4   1   2  558.70   26.92
   4  -1  -2  497.62   19.49
  -4  -1   2  532.63   20.08
  -4  -1   2  512.79   20.31
   4   1  -2  510.84   20.11
  -4   1   2  559.09   21.44
  -4   1   2  542.75   21.52
  -4   1   1   34.90   10.47
   4  -1  -1   55.79    9.22
  -4  -1   1   44.12    8.44
  -4  -1   1   45.52    9.84
   4   1  -1   38.01    9.03
  -4   1   1   45.37    9.22
  -4   1   1   33.54    9.65
  -4  -1   0   60.66    5.64
  -4   1   0   64.62   10.70
   4  -1   0   84.66    9.49
  -4  -1   0   83.53   10.66
  -4  -1   0   78.12    9.03
   4   1   0   72.17    9.26
  -4   1   0  102.71   10.31
  -4   1   0   81.70   10.15
  -4  -1  -1  103.61    9.18
  -4   1  -1  116.64   12.10
  -4  -1  -1  126.06   10.27
  -4  -1  -1  120.22   10.97
  -4   1  -1  126.84   10.62
  -4   1  -1  142.71   11.24
  -4  -1  -2   59.02    9.34
  -4   1  -2   73.65   10.74
  -4  -1  -2   74.12    9.92
  -4  -1  -2   63.22    9.10
  -4   1  -2   70.69    9.14
  -4   1  -2   69.72   10.39
  -4  -1  -3  114.42   12.18
  -4   1  -3  132.98   12.76
  -4  -1  -3  115.71   10.27
  -4  -1  -3  113.53   10.08
  -4   1  -3   94.85   10.43
  -4   1  -3  116.56    9.38
  -4  -1  -4  198.89   15.10
  -4   1  -4  202.94   14.75
  -4  -1  -4  171.50   10.93
  -4  -1  -4  188.00   12.10
  -4   1  -4  158.31   10.89
  -4   1  -4  176.91   10.50
  -4  -1  -5  188.35   15.80
  -4   1  -5  181.58   14.28
  -4  -1  -5  206.87   11.94
  -4  -1  -5  193.40   11.44
  -4   1  -5  205.62   12.29
  -4   1  -5  197.80   11.09
  -4  -1  -6  494.50   25.48
  -4   1  -6  506.56   25.48
  -4  -1  -6  511.23   19.49
  -4  -1  -6  497.23   19.80
  -4   1  -6  512.01   19.45
  -4   1  -6  494.11   19.22
  -4  -1  -7  335.96   19.84
  -4   1  -7  330.08   19.18
  -4  -1  -7  337.87   15.29
  -4  -1  -7  344.75   14.71
  -4   1  -7  329.89   14.75
  -4   1  -7  313.39   14.78
  -4  -1  -8  172.08   15.29
  -4   1  -8  178.58   14.47
  -4  -1  -8  163.21   11.05
  -4  -1  -8  169.79   10.62
  -4   1  -8  178.50   10.66
  -4   1  -8  167.49   11.13
  -4  -1  -9  219.08   16.34
  -4   1  -9  183.13   14.51
  -4  -1  -9  205.31   11.63
  -4  -1  -9  215.31   11.48
  -4   1  -9  184.85   11.52
  -4   1  -9  183.79   10.85
  -4  -1 -10   35.95   12.99
  -4   1 -10   34.47   11.48
  -4  -1 -10   29.80    8.13
  -4  -1 -10   27.16    8.29
  -4   1 -10   63.42    9.07
  -4   1 -10   45.40    8.40
  -4  -1 -11  172.40   15.17
  -4   1 -11  199.16   14.63
  -4  -1 -11  158.66   10.08
  -4  -1 -11  154.61   10.43
  -4   1 -11  158.66   10.62
  -4   1 -11  178.31   10.35
  -4  -1 -12   74.78   11.75
  -4   1 -12   83.03   11.05
  -4  -1 -12   86.57    8.01
  -4  -1 -12   92.87    8.83
  -4   1 -12   66.14    8.17
  -4   1 -12   86.57    8.99
  -4   2  15   72.41   13.31
   4  -2 -15   44.66    7.66
  -4  -2  15   70.03    7.98
   4   2 -15   64.20    7.16
  -4   2  15   70.54    7.78
  -4   2  14   41.59   11.91
   4  -2 -14   42.29    7.78
  -4  -2  14   52.49    7.63
   4   2 -14   55.25    7.43
  -4   2  14   40.89    7.35
  -4   2  13   81.08   12.14
   4  -2 -13   71.24    7.78
  -4  -2  13   82.75    8.13
   4   2 -13   79.91    8.40
  -4   2  13   80.73    8.21
  -4   2  12   76.02   12.02
   4  -2 -12   90.54    8.60
  -4  -2  12   84.12    8.36
   4   2 -12   80.69    8.01
  -4   2  12   82.37    8.83
  -4   2  11   19.69   10.54
   4  -2 -11   22.49    7.94
  -4  -2  11   27.08    8.25
   4   2 -11   28.67    7.35
  -4   2  11   24.59    7.98
  -4   2  10   49.29    9.96
   4  -2 -10   56.53    8.13
  -4  -2  10   55.56    8.75
   4   2 -10   53.15    8.13
  -4   2  10   39.88    8.44
  -4   2   9  142.79   12.14
   4   2  -9  155.74   10.31
  -4   2   9  148.62   10.43
  -4   2   8  517.46   25.09
   4  -2  -8  496.06   18.83
  -4  -2   8  528.74   20.08
   4   2  -8  538.47   20.46
  -4   2   8  526.02   20.08
  -4   2   7  332.73   18.44
   4  -2  -7  301.76   13.58
  -4  -2   7  333.90   14.90
  -4  -2   7  336.81   15.13
   4   2  -7  338.72   15.06
  -4   2   7  315.92   14.43
  -4   2   6   27.43    9.38
   4  -2  -6   24.08    7.82
  -4  -2   6   10.70    8.72
  -4  -2   6   24.47    8.36
   4   2  -6    9.34    8.52
  -4   2   6   19.45    8.40
  -4   2   6   11.94    7.90
   4  -2  -5  124.50    9.96
  -4  -2   5  111.43    9.73
  -4  -2   5  116.10   10.00
   4   2  -5  122.83   10.31
  -4   2   5   94.97    9.53
  -4   2   5  115.32   10.54
   4  -2  -4   -1.87    7.78
  -4  -2   4   -8.99    8.29
  -4  -2   4   -6.42    8.17
   4   2  -4    0.27    8.68
  -4   2   4    5.84    8.91
  -4   2   4   -2.22    8.64
   4  -2  -3   97.27    9.92
  -4  -2   3  102.21   10.19
  -4  -2   3  111.66   10.04
   4   2  -3  114.62   10.39
  -4   2   3   81.55    9.92
  -4   2   3  111.82   10.39
   4  -2  -2  279.39   14.16
  -4  -2   2  304.72   14.82
  -4  -2   2  281.76   14.16
   4   2  -2  296.08   14.40
  -4   2   2  302.03   14.59
   4  -2  -1  748.95   26.85
  -4  -2   1  703.04   25.48
  -4  -2   1  713.94   26.07
   4   2  -1  701.49   25.21
  -4   2   1  750.51   27.04
  -4   2   1  733.00   26.69
   4  -2   0   68.90    9.18
  -4  -2   0   71.82    9.73
  -4  -2   0   82.29   10.43
   4   2   0   65.09    8.91
  -4   2   0   74.47   10.08
  -4   2   0   87.03    9.96
  -4   2  -1   13.46    9.80
  -4  -2  -1   21.09    9.10
  -4  -2  -1    6.38    8.68
  -4   2  -1   16.57    9.34
  -4   2  -1   19.38    8.64
  -4   2  -2  186.05   13.62
  -4  -2  -2  196.87   11.71
  -4  -2  -2  200.64   12.10
  -4   2  -2  203.91   11.94
  -4   2  -2  175.31   11.36
  -4  -2  -3    4.82    8.13
  -4   2  -3   25.33    9.88
  -4  -2  -3   22.41    8.56
  -4  -2  -3   32.37    8.60
  -4   2  -3   14.16    8.52
  -4   2  -3   26.30    7.98
  -4  -2  -4   15.99   10.93
  -4   2  -4   34.94   10.08
  -4  -2  -4   37.78    8.64
  -4  -2  -4   32.21    8.79
  -4   2  -4   32.37    9.18
  -4   2  -4   42.68    8.09
  -4  -2  -5  214.30   15.80
  -4   2  -5  232.43   15.64
  -4  -2  -5  223.13   12.45
  -4  -2  -5  234.33   12.37
  -4   2  -5  222.39   11.94
  -4   2  -5  242.50   12.18
  -4  -2  -6  388.95   21.75
  -4   2  -6  383.15   20.70
  -4  -2  -6  384.36   16.42
  -4  -2  -6  375.14   16.15
  -4   2  -6  390.23   16.15
  -4   2  -6  389.46   16.61
  -4  -2  -7  214.18   16.26
  -4   2  -7  186.05   14.12
  -4  -2  -7  199.01   12.06
  -4  -2  -7  195.12   11.17
  -4   2  -7  216.28   12.14
  -4   2  -7  198.93   11.32
  -4  -2  -8   65.79   13.38
  -4   2  -8   68.79   11.56
  -4  -2  -8   52.84    8.72
  -4  -2  -8   53.26    7.98
  -4   2  -8   67.11    9.26
  -4   2  -8   43.77    8.36
  -4  -2  -9  207.88   15.99
  -4   2  -9  240.83   16.38
  -4  -2  -9  244.88   12.33
  -4  -2  -9  240.48   11.71
  -4   2  -9  224.96   12.18
  -4   2  -9  216.71   11.71
  -4  -2 -10  136.68   14.59
  -4   2 -10  153.88   13.38
  -4  -2 -10  144.54    9.88
  -4  -2 -10  131.31    9.26
  -4   2 -10  126.68    9.45
  -4   2 -10  137.18   11.09
  -4  -2 -11   -4.44   11.87
  -4   2 -11    9.53   10.12
  -4  -2 -11    2.72    7.63
  -4  -2 -11   -0.35    7.66
  -4   2 -11    3.07    8.56
  -4   2 -11   -3.74    7.47
  -4  -2 -12   51.47   12.72
  -4   2 -12   74.78   11.36
  -4   2 -12   64.58   10.66
  -4   3  14   23.19   11.40
   4  -3 -14   24.08    7.04
  -4  -3  14    0.74    6.85
   4   3 -14   11.67    6.81
  -4   3  14    6.03    7.24
  -4   3  13  238.50   15.87
   4  -3 -13  211.54   11.05
  -4  -3  13  202.74   10.70
   4   3 -13  231.53   11.32
  -4   3  13  254.22   12.22
  -4   3  12  232.66   15.41
   4  -3 -12  236.28   11.48
  -4  -3  12  216.94   11.17
   4   3 -12  237.06   11.91
  -4   3  12  228.62   11.79
  -4   3  11   41.16   10.85
   4  -3 -11    2.10    7.31
  -4  -3  11   22.06    7.86
   4   3 -11    7.55    7.66
  -4   3  11    3.19    8.05
  -4   3  10  309.93   17.82
   4  -3 -10  320.12   13.66
  -4  -3  10  332.07   14.47
   4   3 -10  311.88   13.81
  -4   3  10  323.70   14.12
  -4   3   9  129.71   12.06
   4  -3  -9  118.82    9.22
  -4  -3   9   95.40    8.95
   4   3  -9  134.54    9.14
  -4   3   9  126.17    9.34
  -4   3   8  615.50   29.37
   4  -3  -8  597.61   21.94
  -4  -3   8  581.26   21.55
  -4  -3   8  582.04   21.48
   4   3  -8  622.12   22.29
  -4   3   8  620.95   22.92
  -4   3   7   61.71   10.15
   4  -3  -7   55.33    8.48
  -4  -3   7   44.90    9.10
  -4  -3   7   50.27    8.60
   4   3  -7   39.57    7.74
  -4   3   7   42.56    9.10
   4  -3  -6   -5.02    7.94
  -4  -3   6   -6.42    7.82
  -4  -3   6    4.12    9.14
   4  -3  -5  602.27   22.29
  -4  -3   5  587.10   21.94
  -4  -3   5  523.68   20.15
   4   3  -5  603.83   22.22
  -4   3   5  582.82   21.87
  -4   3   5  603.05   22.84
   4  -3  -4  128.66   10.70
  -4  -3   4   87.35    9.49
  -4  -3   4   96.88    9.73
   4   3  -4   93.92    9.53
  -4   3   4   85.56   10.39
  -4   3   4  105.01   10.04
   4  -3  -3  226.40   12.64
  -4  -3   3  208.31   12.02
  -4  -3   3  216.98   12.37
   4   3  -3  212.12   11.98
  -4   3   3  231.30   12.99
  -4   3   3  214.45   12.29
   4  -3  -2  258.57   13.11
  -4  -3   2  236.32   13.11
  -4  -3   2  252.47   13.07
   4   3  -2  221.26   11.98
  -4   3   2  244.02   13.42
  -4   3   2  235.50   12.41
   4  -3  -1  171.42   11.32
  -4  -3   1  170.22   11.59
  -4  -3   1  159.44   11.17
   4   3  -1  140.18   10.31
  -4   3   1  174.26   11.48
  -4   3   1  148.62   11.24
   4  -3   0  202.82   11.75
  -4  -3   0  173.02   11.24
  -4  -3   0  198.07   11.94
  -4   3   0  204.53   11.94
  -4   3   0  190.06   12.26
  -4  -3  -1  111.08    9.92
  -4  -3  -1  125.63   10.08
  -4   3  -1  102.91   10.39
  -4   3  -1  118.74   10.39
  -4  -3  -2   72.99    9.03
  -4  -3  -2   71.63    8.79
  -4   3  -2   98.51   10.04
  -4   3  -2   92.56    9.45
  -4   3  -3   64.58   10.31
  -4  -3  -3   81.55    9.03
  -4  -3  -3   60.42    8.87
  -4   3  -3   79.33    9.18
  -4   3  -3   60.38    8.87
  -4   3  -4   92.75   11.05
  -4  -3  -4   89.14    9.53
  -4  -3  -4   81.86    9.14
  -4   3  -4   78.09    9.03
  -4   3  -4   91.59    9.42
  -4   3  -5  145.04   12.76
  -4  -3  -5  142.63   10.54
  -4  -3  -5  142.63   10.54
  -4   3  -5  145.12   10.70
  -4   3  -5  149.63   10.50
  -4   3  -6   34.90   10.74
  -4  -3  -6   62.41    8.87
  -4  -3  -6   38.40    8.56
  -4   3  -6   62.56    9.49
  -4   3  -6   54.39    8.87
  -4  -3  -7  328.72   20.66
  -4   3  -7  317.05   18.17
  -4  -3  -7  316.16   13.81
  -4  -3  -7  309.42   14.08
  -4   3  -7  300.01   13.89
  -4   3  -7  310.79   13.85
  -4  -3  -8   -0.43   11.59
  -4   3  -8    5.87    9.49
  -4  -3  -8    0.39    7.74
  -4  -3  -8   -3.50    7.31
  -4   3  -8    9.38    7.82
  -4   3  -8   13.34    9.14
  -4  -3  -9    2.68   12.06
  -4   3  -9   10.62    9.77
  -4  -3  -9   13.31    8.09
  -4  -3  -9    7.55    7.24
  -4   3  -9    2.53    9.18
  -4   3  -9    5.99    8.05
  -4  -3 -10  157.96   14.59
  -4   3 -10  185.43   13.58
  -4  -3 -10  160.22    9.84
  -4  -3 -10  169.56   10.39
  -4   3 -10  185.23   12.06
  -4   3 -10  201.77   11.67
  -4  -3 -11   57.31   12.76
  -4   3 -11   60.27    9.69
  -4  -3 -11   67.04    7.59
  -4  -3 -11   74.16    8.68
  -4   3 -11   63.85    8.44
  -4   3 -11   53.85    9.77
  -4   4  13   11.09   10.19
   4  -4 -13    3.85    7.86
  -4  -4  13   12.80    6.58
   4   4 -13   12.33    7.04
  -4   4  13    2.96    6.73
  -4   4  12   48.52   10.35
   4  -4 -12   43.34    8.01
  -4  -4  12   48.56    7.51
   4   4 -12   49.10    7.63
  -4   4  12   48.83    8.17
  -4   4  11   73.73   11.24
   4  -4 -11   78.59    8.56
  -4  -4  11   55.95    8.33
   4   4 -11   60.54    7.94
  -4   4  11   76.30    8.95
  -4   4  10   90.85   11.32
   4  -4 -10   85.87    9.07
  -4  -4  10   90.85    9.69
  -4  -4  10   94.23    9.10
   4   4 -10   95.01    9.07
  -4   4  10   90.65    9.10
  -4   4   9   25.48   10.23
   4  -4  -9    7.16    7.47
  -4  -4   9    6.42    7.82
  -4  -4   9   19.22    8.36
   4   4  -9   19.10    8.36
  -4   4   9   22.64    8.33
  -4   4   8  100.46   11.48
   4  -4  -8   68.86    8.48
  -4  -4   8   89.33    9.57
  -4  -4   8   91.66    8.87
   4   4  -8  101.00    9.57
  -4   4   8   80.34    9.10
   4  -4  -7    6.38    8.21
  -4  -4   7   -7.78    7.86
  -4  -4   7    0.39    9.03
   4   4  -7    5.29    8.44
  -4   4   7   -4.24    8.48
   4  -4  -6  634.96   23.31
  -4  -4   6  692.93   25.33
  -4  -4   6  673.86   24.32
   4   4  -6  686.31   24.82
  -4   4   6  687.09   24.82
   4  -4  -5  120.69    9.96
  -4  -4   5   95.17    9.38
  -4  -4   5  110.92   10.50
   4   4  -5  110.26   10.62
  -4   4   5  101.20    9.88
  -4   4   5  110.03   10.35
   4  -4  -4  475.05   18.87
  -4  -4   4  470.77   18.75
  -4  -4   4  440.81   17.70
   4   4  -4  434.98   17.97
  -4   4   4  429.14   17.86
  -4   4   4  396.07   16.42
   4  -4  -3  559.87   21.28
  -4  -4   3  542.75   20.74
  -4  -4   3  569.20   21.24
   4   4  -3  536.52   20.82
  -4   4   3  519.01   20.27
   4  -4  -2  519.79   19.96
  -4  -4   2  524.07   20.08
  -4  -4   2  513.96   20.08
   4   4  -2  532.63   20.62
  -4   4   2  502.28   19.73
  -4   4   2  543.53   20.58
   4  -4  -1  220.48   12.26
  -4  -4   1  237.56   12.57
  -4  -4   1  209.16   12.29
   4  -4   0  433.42   17.39
  -4  -4   0  427.97   17.27
  -4  -4   0  442.76   18.13
  -4   4   0  422.53   17.24
  -4   4   0  455.99   18.09
  -4  -4  -1   52.37    8.79
  -4  -4  -1   52.72    9.07
  -4   4  -1   45.48    8.72
  -4   4  -1   42.52    8.64
  -4  -4  -2   -1.87    8.21
  -4  -4  -2   -4.63    8.72
  -4   4  -2    2.57    8.99
  -4   4  -2  -10.23    7.82
  -4  -4  -3  539.63   20.31
  -4  -4  -3  513.18   20.04
  -4   4  -3  528.35   19.84
  -4   4  -3  552.08   21.28
  -4   4  -4  203.75   14.01
  -4  -4  -4  212.51   12.37
  -4  -4  -4  172.36   11.09
  -4   4  -4  190.84   11.32
  -4   4  -4  183.25   11.75
  -4   4  -5  199.05   14.63
  -4  -4  -5  211.85   11.59
  -4  -4  -5  226.16   12.45
  -4   4  -5  202.39   11.63
  -4   4  -5  225.04   12.80
  -4   4  -6    8.33    9.61
  -4  -4  -6    3.85    7.74
  -4  -4  -6   24.16    8.09
  -4   4  -6   -5.29    8.44
  -4   4  -6    0.08    8.36
  -4   4  -7   76.68   10.74
  -4  -4  -7   53.69    8.01
  -4  -4  -7   68.86    8.21
  -4   4  -7   45.33    9.61
  -4   4  -7   64.00    8.48
  -4   4  -8   27.20   10.27
  -4  -4  -8   47.50    8.21
  -4  -4  -8   32.60    8.01
  -4   4  -8   32.80    8.29
  -4   4  -8   20.04    9.22
  -4   4  -9   86.72   10.82
  -4  -4  -9  109.29    8.79
  -4  -4  -9   98.04    9.07
  -4   4  -9   85.59    8.75
  -4   4  -9   88.51   10.43
  -4   4 -10  113.80   11.09
  -4  -4 -10  134.81    8.83
  -4  -4 -10  132.98    9.80
  -4   4 -10  103.02    9.53
  -4   4 -10  129.33   11.32
  -4   5  12   33.07    9.49
   4  -5 -12   33.15    7.90
  -4  -5  12   29.22    6.89
   4   5 -12   45.56    7.35
  -4   5  12   21.90    7.43
  -4   5  11  107.27   11.52
   4  -5 -11  108.51    9.49
  -4  -5  11  109.09    9.03
  -4  -5  11  101.12    8.83
   4   5 -11   95.28    8.87
  -4   5  11  100.92    9.22
  -4   5  10  142.83   12.84
   4  -5 -10  125.24    9.92
  -4  -5  10  116.33    8.95
  -4  -5  10  122.94    9.61
   4   5 -10  117.34    9.22
  -4   5  10  114.97   10.00
  -4   5   9    9.03   10.00
   4  -5  -9   23.81    8.05
  -4  -5   9   20.11    7.31
  -4  -5   9   27.12    8.48
   4   5  -9    9.92    7.55
  -4   5   9   12.49    8.48
  -4   5   8  164.73   12.99
   4  -5  -8  158.43   10.04
  -4  -5   8  156.05   10.19
  -4  -5   8  162.82   10.85
   4   5  -8  159.40   10.47
  -4   5   8  161.07   11.01
   4  -5  -7  360.12   15.25
  -4  -5   7  378.99   15.91
  -4  -5   7  359.38   15.13
   4   5  -7  368.37   15.87
  -4   5   7  345.53   15.13
   4  -5  -6  152.16   10.47
  -4  -5   6  165.55   11.01
  -4  -5   6  155.94   10.35
   4   5  -6  159.09   10.66
  -4   5   6  150.53   11.09
  -4   5   6  138.20   10.31
   4  -5  -5   24.28    8.21
  -4  -5   5   29.84    8.40
  -4  -5   5   20.27    8.95
   4   5  -5   22.18    8.44
  -4   5   5   30.46    9.18
  -4   5   5   17.59    9.03
   4  -5  -4  492.17   19.49
  -4  -5   4  459.49   18.48
  -4  -5   4  457.54   18.25
   4   5  -4  433.03   17.39
  -4   5   4  450.15   18.48
  -4   5   4  469.21   18.56
   4  -5  -3  147.07   10.82
  -4  -5   3  143.95   10.66
  -4  -5   3  142.98   10.58
   4   5  -3  135.55    9.88
  -4   5   3  138.24   10.58
  -4   5   3  120.18   10.31
   4  -5  -2  249.24   12.96
  -4  -5   2  237.56   12.57
  -4  -5   2  253.75   12.80
  -4   5   2  259.20   13.62
  -4   5   2  211.50   12.64
   4  -5  -1  123.53    9.77
  -4  -5   1  136.87   10.62
  -4  -5   1  112.98    9.88
  -4   5   1  100.57   10.74
  -4   5   1  127.85   10.27
  -4   5   0  276.90   14.08
  -4   5   0  280.24   13.58
  -4  -5  -1  170.80   10.82
  -4  -5  -1  199.05   11.52
  -4   5  -1  208.58   12.88
  -4   5  -1  207.22   11.87
  -4  -5  -2   96.29    9.30
  -4  -5  -2   85.44    9.18
  -4   5  -2   90.65   10.74
  -4   5  -2   85.05    9.30
  -4  -5  -3   55.95    8.09
  -4  -5  -3   75.56    9.03
  -4   5  -3   89.64    9.96
  -4   5  -3   70.85    8.99
  -4  -5  -4   34.94    8.17
  -4  -5  -4    7.94    8.05
  -4   5  -4   23.85    7.98
  -4   5  -4   25.99    9.61
  -4   5  -5   61.36   10.35
  -4  -5  -5   36.42    8.33
  -4  -5  -5   34.82    8.13
  -4   5  -5   40.77    8.33
  -4   5  -5   26.57    9.53
  -4   5  -6  144.23   12.14
  -4  -5  -6  149.48   10.27
  -4  -5  -6  151.58   10.27
  -4   5  -6  154.65   11.28
  -4   5  -6  139.21   10.35
  -4   5  -7   61.16   10.54
  -4  -5  -7   81.78    9.07
  -4  -5  -7   74.00    8.87
  -4   5  -7   55.79    8.72
  -4   5  -7   51.51    9.96
  -4   5  -8  472.72   23.31
  -4  -5  -8  456.76   17.35
  -4  -5  -8  486.72   18.40
  -4   5  -8  471.16   18.60
  -4   5  -8  499.56   20.04
  -4   5  -9   -2.96    8.36
  -4  -5  -9   13.77    7.86
  -4  -5  -9   17.16    7.39
  -4   5  -9   18.09   10.31
  -4   5  -9   -2.18    8.79
  -4   6  11   64.27   10.27
   4  -6 -11   62.48    9.22
  -4  -6  11   50.38    7.16
  -4  -6  11   61.90    8.72
   4   6 -11   48.40    8.05
  -4   6  11   53.50    8.79
  -4   6  10   48.71    9.73
   4  -6 -10   26.26    8.17
  -4  -6  10   34.32    7.43
  -4  -6  10   33.07    7.98
   4   6 -10   30.39    7.90
  -4   6  10   31.05    8.72
  -4   6   9  128.78   11.75
   4  -6  -9  120.18    9.42
  -4  -6   9  130.69    9.30
  -4  -6   9  134.62    9.34
   4   6  -9  117.96    9.03
  -4   6   9  138.08   10.35
   4  -6  -8   22.10    7.94
  -4  -6   8   18.99    7.70
  -4  -6   8   22.02    8.01
   4   6  -8   21.17    7.47
  -4   6   8   24.94    8.64
   4  -6  -7   37.31    7.94
  -4  -6   7   40.46    8.21
  -4  -6   7   38.40    8.33
   4   6  -7   20.27    7.35
  -4   6   7   16.19    8.13
  -4   6   7   20.78    9.03
   4  -6  -6   97.34    9.07
  -4  -6   6  112.91    9.53
  -4  -6   6  119.60    9.49
   4   6  -6  117.42    9.18
  -4   6   6   79.80    9.88
  -4   6   6   90.22    9.80
   4  -6  -5  157.65   10.89
  -4  -6   5  190.18   11.09
  -4  -6   5  169.87   10.35
   4   6  -5  154.50   10.15
  -4   6   5  157.77   11.32
  -4   6   5  160.22   11.83
   4  -6  -4  462.60   18.75
  -4  -6   4  448.59   17.70
  -4  -6   4  450.15   17.51
   4   6  -4  455.99   17.82
  -4   6   4  477.00   19.14
  -4   6   4  462.21   18.83
   4  -6  -3  173.29   11.40
  -4  -6   3  168.00   10.66
  -4  -6   3  146.02   10.00
  -4   6   3  153.76   10.85
  -4   6   3  149.32   11.44
   4  -6  -2   93.61    9.69
  -4  -6   2   76.53    8.87
  -4  -6   2   83.96    8.75
  -4   6   2   84.47    9.73
  -4   6   2  103.73   10.27
  -4  -6   0  545.86   20.31
  -4  -6   0  580.10   21.48
  -4   6   0  547.42   20.31
  -4   6   0  544.69   20.93
  -4  -6  -1   58.75    8.52
  -4  -6  -1   70.38    8.64
  -4  -6  -2  116.68    9.73
  -4  -6  -2  114.07    9.42
  -4   6  -2  145.86    9.96
  -4   6  -2  146.02   11.71
  -4  -6  -3  210.64   11.67
  -4  -6  -3  207.68   11.01
  -4   6  -3  231.92   13.66
  -4   6  -3  212.31   11.94
  -4  -6  -4   81.35    8.99
  -4  -6  -4   67.62    8.48
  -4   6  -4   66.76    9.26
  -4   6  -4   75.25   10.47
  -4  -6  -5   34.24    8.05
  -4  -6  -5   43.89    8.13
  -4   6  -5   61.59    9.38
  -4   6  -5   31.98   10.89
  -4   6  -6   52.10    9.14
  -4  -6  -6   43.46    7.82
  -4  -6  -6   51.12    8.48
  -4   6  -6   34.32    8.91
  -4   6  -6   42.76   11.01
  -4   6  -7   63.18    8.95
  -4  -6  -7   57.74    8.48
  -4  -6  -7   58.05    8.33
  -4   6  -7   68.20   11.67
  -4   6  -7   70.85    9.92
   4  -7  -8   81.90    9.38
  -4  -7   8   74.08    7.78
  -4  -7   8   76.57    8.44
   4   7  -8   84.47    8.25
  -4   7   8   74.27   10.00
  -4   7   8   85.87    9.69
   4  -7  -7   14.71    8.33
  -4  -7   7   15.48    8.25
  -4  -7   7   13.97    7.39
   4   7  -7   12.29    7.66
  -4   7   7   12.37    9.14
  -4   7   7    6.81    8.52
   4  -7  -6  105.20   10.35
  -4  -7   6  113.18    9.14
  -4  -7   6  110.84    9.07
   4   7  -6  124.81    9.45
  -4   7   6  109.06   10.23
  -4   7   6  115.24   11.09
   4  -7  -5  311.68   14.94
  -4  -7   5  295.03   13.46
  -4  -7   5  300.67   13.31
   4   7  -5  294.91   12.80
  -4   7   5  305.96   15.06
  -4   7   5  276.82   13.93
   4  -7  -4   42.25    9.65
  -4  -7   4   40.11    8.60
  -4  -7   4   44.16    8.21
  -4   7   4   28.32    9.77
  -4   7   4   35.68    9.57
   4  -7  -3  275.96   14.05
  -4  -7   3  259.82   12.41
  -4  -7   3  280.40   12.88
  -4   7   3  266.16   13.66
  -4   7   3  292.15   14.40
   4  -7  -2  121.51   10.19
  -4  -7   2  115.79    9.34
  -4  -7   2  129.48    9.80
  -4   7   2  128.55   10.82
  -4   7   2  118.86   11.13
  -4   7   1   35.72    9.77
  -4   7   1   51.05    9.30
  -4  -7   0  190.76   10.74
  -4  -7   0  180.84   11.21
  -4   7   0  175.66   11.05
  -4   7   0  166.56   11.75
  -4  -7  -1   18.01    8.09
  -4  -7  -1   30.11    7.70
  -4   7  -1   41.59    9.57
  -4   7  -1   47.78    9.07
  -4  -7  -2   62.41    8.83
  -4  -7  -2   59.18    8.17
  -4   7  -2   77.81    9.96
  -4   7  -2   72.37    9.53
  -4  -7  -3  139.64    9.73
  -4  -7  -3  144.62    9.77
  -4   7  -3  131.66   10.39
  -4   7  -3  143.57   11.79
  -4  -7  -4   85.75    8.75
  -4  -7  -4   87.35    8.52
  -4   7  -4  119.95   10.82
  -4   7  -4  115.59   11.91
  -4  -7  -5   26.92    8.13
  -4  -7  -5   31.83    7.78
  -4   7  -5   27.39   11.79
  -4   7  -5   14.67   10.04
   4  -8  -4   57.35   11.52
  -4  -8   4   54.74    8.75
  -4   8   4   59.64   10.70
   4  -8  -3   24.12    9.88
  -4  -8   3   42.37    8.09
  -4  -8   3   23.46    7.94
  -4   8   3   37.70   11.32
  -4   8   3   26.07   10.35
  -4  -8   2   62.91    8.33
  -4  -8   2   65.09    8.29
  -4   8   2   57.50   11.36
  -4   8   2   47.74   10.54
  -4  -8   1  108.16    9.14
  -4  -8   1   98.94    9.42
  -4   8   1  103.18   11.87
  -4   8   1   61.55   11.21
  -4  -8   0  328.64   15.17
  -4  -8   0  289.62   13.03
  -4   8   0  298.06   15.68
  -4   8   0  318.22   16.19
  -4   8  -1   -5.02   12.49
   5   0  -3  114.27    9.18
  -5   0   3  100.96    9.34
  -5   0   3  102.40   10.35
   5   0  -2    1.44    6.93
  -5   0   2    5.99    8.21
  -5   0   2    2.30    8.33
  -5   0   1   18.79    9.07
  -5   0   1    7.43    9.07
   0   0   0    0.00    0.00
;
_shelx_hkl_checksum     31285
_shelx_res_file
;
TITL GTS-171 in P2(1)
    shelx.res
    created by SHELXL-2018/3 at 13:59:57 on 20-Oct-2021
CELL  0.79475   3.8720  10.4341  18.1382   90.000   95.032   90.000
ZERR     2.00   0.0008   0.0021   0.0036    0.000    0.030    0.000
LATT  -1
SYMM  - X, 1/2 + Y, - Z
SFAC  C    H    N    F    CL
DISP C 0.0047 0.0021 14.7359
DISP H -0 0 0.6284
DISP N 0.0086 0.0042 26.0226
DISP F 0.0218 0.0129 72.539
DISP Cl 0.1755 0.1995 939.9908
UNIT  28 14 4 2 8
MERG   2
OMIT    -3   2   2
OMIT    -3  -2   2
OMIT    -2  11   3
OMIT    -2   2   1
OMIT    -2  -2   1
FMAP   2
PLAN    3
SIZE     0.100   0.150   0.200
ACTA
BOND   $H
CONF
L.S.  13
TEMP  -173.00
WGHT    0.054900    0.755200
EXTI    0.044134
FVAR       1.55915
CL1   5   -0.321447    0.895062    0.703889    11.00000    0.03485    0.02184 =
         0.03531   -0.00007   -0.00053    0.00441
CL2   5   -0.022114    0.816580    0.846716    11.00000    0.05277    0.03249 =
         0.03124   -0.00649   -0.00285    0.01159
CL3   5    0.239167    0.199494    0.707017    11.00000    0.04259    0.02634 =
         0.03015   -0.00360   -0.00303    0.00365
CL4   5    0.879533    0.105297    0.976793    11.00000    0.03854    0.03154 =
         0.03179    0.00715    0.00183    0.00583
F1    4   -0.288466    0.519229    0.428611    11.00000    0.05073    0.03386 =
         0.02958   -0.00294    0.00017    0.00001
N1    3    0.118124    0.574538    0.781984    11.00000    0.03065    0.02228 =
         0.03160   -0.00114    0.00417    0.00340
N2    3    0.196150    0.465800    0.756881    11.00000    0.02797    0.02537 =
         0.02911    0.00054    0.00518    0.00414
C1    1   -0.039553    0.658268    0.727544    11.00000    0.02696    0.02257 =
         0.03273    0.00043    0.00320    0.00385
C2    1   -0.118006    0.775617    0.755463    11.00000    0.02734    0.02660 =
         0.03388   -0.00311    0.00150    0.00605
C3    1   -0.108857    0.623164    0.647982    11.00000    0.02735    0.01984 =
         0.02947    0.00047    0.00257    0.00365
C4    1   -0.276339    0.507300    0.627991    11.00000    0.02803    0.01858 =
         0.03408    0.00043    0.00620    0.00289
AFIX  43
H4    2   -0.347529    0.452035    0.665430    11.00000   -1.20000
AFIX   0
C5    1   -0.339139    0.472560    0.554034    11.00000    0.02864    0.02209 =
         0.03557   -0.00004    0.00241    0.00315
AFIX  43
H5    2   -0.455606    0.394787    0.540530    11.00000   -1.20000
AFIX   0
C6    1   -0.229185    0.553100    0.500842    11.00000    0.02967    0.03045 =
         0.02797   -0.00177    0.00091    0.00533
C7    1   -0.063434    0.667789    0.518083    11.00000    0.02800    0.02546 =
         0.03333    0.00347    0.00345    0.00243
AFIX  43
H7    2    0.006934    0.722093    0.480114    11.00000   -1.20000
AFIX   0
C8    1   -0.001641    0.702179    0.592009    11.00000    0.02787    0.02300 =
         0.03328    0.00177    0.00189    0.00288
AFIX  43
H8    2    0.114818    0.780287    0.604727    11.00000   -1.20000
AFIX   0
C9    1    0.359377    0.383919    0.812460    11.00000    0.02372    0.02584 =
         0.02910    0.00310    0.00522    0.00123
C10   1    0.396008    0.255593    0.793479    11.00000    0.02897    0.02416 =
         0.02684   -0.00011    0.00439    0.00405
C11   1    0.557715    0.167912    0.843989    11.00000    0.02873    0.02393 =
         0.03026    0.00130    0.00464    0.00452
AFIX  43
H11   2    0.581566    0.080365    0.830976    11.00000   -1.20000
AFIX   0
C12   1    0.681294    0.211983    0.913053    11.00000    0.02895    0.02712 =
         0.03188    0.00573    0.00553    0.00303
C13   1    0.649492    0.340498    0.933384    11.00000    0.03082    0.02943 =
         0.02628   -0.00411    0.00173   -0.00100
AFIX  43
H13   2    0.736480    0.368972    0.981195    11.00000   -1.20000
AFIX   0
C14   1    0.489311    0.425468    0.882741    11.00000    0.03480    0.02439 =
         0.03108    0.00020    0.00432    0.00213
AFIX  43
H14   2    0.467401    0.513039    0.895888    11.00000   -1.20000
AFIX   0
HKLF    4
REM  GTS-171 in P2(1)
REM wR2 = 0.1063, GooF = S = 1.092, Restrained GooF = 1.091 for all data
REM R1 = 0.0360 for 2972 Fo > 4sig(Fo) and 0.0400 for all 3120 data
REM 191 parameters refined using 1 restraints
END
WGHT      0.0549      0.7552
REM Highest difference peak  0.607,  deepest hole -0.302,  1-sigma level  0.077
Q1    1  -0.2975  0.8919  0.7576  11.00000  0.05    0.61
Q2    1  -0.0720  0.8099  0.7967  11.00000  0.05    0.53
Q3    1   0.2559  0.1954  0.7576  11.00000  0.05    0.50
;
_shelx_res_checksum     57094
