# Supplementary material for: Crystal structure and Hirshfeld surface analysis of (E)-1-[2,2-di­chloro-1-(4-fluoro­phen­yl)ethen­yl]-2-(2,4-di­chloro­phen­yl)diazene
Source: Acta Crystallogr E Crystallogr Commun. 2021 Oct 26;77(Pt 11):1158–63. doi: 10.1107/S2056989021010756 (PMC8587971; doi:10.1107/S2056989021010756)
Supplement: Supplementary file 2 [file e-77-01158-Isup2.hkl]

data_I                                                                          
_shelx_title ' GTS-171 in P2(1)'                                                
_shelx_refln_list_code          4                                               
_shelx_F_calc_maximum       67.39                                               
_exptl_crystal_F_000       364.00                                               
_reflns_d_resolution_high  0.7717                                               
                                                                                
loop_                                                                           
 _space_group_symop_operation_xyz                                               
 'x, y, z'                                                                      
 '-x, y+1/2, -z'                                                                
                                                                                
_cell_length_a     3.8720                                                       
_cell_length_b    10.4341                                                       
_cell_length_c    18.1382                                                       
_cell_angle_alpha  90.000                                                       
_cell_angle_beta   95.032                                                       
_cell_angle_gamma  90.000                                                       
                                                                                
_shelx_F_squared_multiplier     1.000                                           
                                                                                
loop_                                                                           
 _refln_index_h                                                                 
 _refln_index_k                                                                 
 _refln_index_l                                                                 
 _refln_F_squared_calc                                                          
 _refln_F_squared_meas                                                          
 _refln_F_squared_sigma                                                         
 _refln_observed_status                                                         
   2 -12   0         75.87         79.30         3.85 o                         
   1 -11   0        229.33        251.47         6.13 o                         
   2 -11   0         39.19         40.86         3.00 o                         
   1 -10   0         82.25         92.30         3.04 o                         
   2 -10   0        139.73        153.56         4.53 o                         
   3 -10   0         37.63         42.47         4.89 o                         
   1  -9   0        233.81        278.32         7.63 o                         
   3  -9   0         84.68         88.99         3.49 o                         
   1  -8   0        381.18        438.65        10.16 o                         
   2  -8   0         96.22         96.82         3.50 o                         
   3  -8   0         41.97         44.90         2.79 o                         
   4  -8   0        161.55        126.71         8.04 o                         
   1  -7   0        155.15        170.61         8.67 o                         
   2  -7   0       1123.09       1273.44        38.02 o                         
   3  -7   0        131.17        137.76         4.39 o                         
   4  -7   0         83.68         76.66         3.19 o                         
   0  -6   0        231.12        293.59         6.72 o                         
   1  -6   0        794.84        897.82        16.40 o                         
   2  -6   0        779.17        793.66        14.67 o                         
   3  -6   0        352.18        385.51         7.65 o                         
   4  -6   0        235.88        232.13         7.06 o                         
   1  -5   0       2802.22       3120.79        55.98 o                         
   2  -5   0         64.76         74.07         6.00 o                         
   3  -5   0        116.18        144.72         5.79 o                         
   0  -4   0        625.13        770.44        17.12 o                         
   1  -4   0       1091.19       1113.34        27.83 o                         
   2  -4   0        451.75        449.72         8.64 o                         
   3  -4   0         12.96         19.11         2.07 o                         
   4  -4   0        180.37        179.21         4.19 o                         
   1  -3   0        233.97        245.74         8.28 o                         
   2  -3   0       1272.64       1278.09        23.29 o                         
   3  -3   0        220.48        243.48         7.37 o                         
   4  -3   0         71.95         78.90         3.52 o                         
   0  -2   0        699.37        906.08        28.26 o                         
   1  -2   0       3156.91       3344.06        74.24 o                         
   2  -2   0        623.77        623.43        12.61 o                         
   3  -2   0        680.18        705.15        19.44 o                         
   4  -2   0         20.96         30.53         2.31 o                         
   1  -1   0       1637.58       1670.78        27.76 o                         
   2  -1   0        136.91        153.00         4.53 o                         
   3  -1   0        285.92        299.82         5.64 o                         
   4  -1   0         36.47         30.05         2.35 o                         
   1   0   0       1413.67       1260.19        22.92 o                         
   2   0   0        237.45        246.20        10.28 o                         
   3   0   0        367.68        393.34         8.66 o                         
   4   0   0          0.59         30.93         3.13 o                         
   1   1   0       1586.41       1616.50        55.01 o                         
   2   1   0        125.97        159.83         3.78 o                         
   3   1   0        273.30        289.76         6.97 o                         
   4   1   0         31.88         33.97         2.93 o                         
   0   2   0        666.74        816.44        25.48 o                         
   1   2   0       3133.72       3450.68        75.73 o                         
   2   2   0        606.36        634.20        11.90 o                         
   3   2   0        668.31        717.92        13.48 o                         
   4   2   0         20.50         31.21         2.28 o                         
   1   3   0        243.09        256.72         6.19 o                         
   2   3   0       1227.06       1282.78        34.04 o                         
   3   3   0        206.80        244.60         8.47 o                         
   4   3   0         72.47         81.43         3.52 o                         
   0   4   0        659.63        849.25        26.63 o                         
   1   4   0       1099.67       1134.14        35.45 o                         
   2   4   0        490.93        490.57        16.81 o                         
   3   4   0         14.63         14.52         2.43 o                         
   4   4   0        178.07        181.08         6.90 o                         
   1   5   0       2836.79       3064.36        67.46 o                         
   2   5   0         66.21         74.91         3.98 o                         
   3   5   0        120.67        154.80         4.73 o                         
   4   5   0        120.97        114.81         4.03 o                         
   1   6   0        794.50        862.94        34.21 o                         
   2   6   0        769.65        796.95        15.88 o                         
   3   6   0        349.58        382.58        14.16 o                         
   4   6   0        236.99        225.35         6.01 o                         
   2   7   0       1119.36       1329.16        26.11 o                         
   3   7   0        123.52        126.37         4.01 o                         
   4   7   0         86.75         70.63         3.32 o                         
   2   8   0         93.11        102.86         4.15 o                         
   3   8   0         39.29         45.12         2.65 o                         
   4   8   0        158.95        127.01         4.64 o                         
   2   9   0         19.08         33.79         3.97 o                         
   3   9   0         85.54         93.12         3.52 o                         
   2  10   0        142.95        138.06         7.96 o                         
   2  11   0         39.22         21.92         6.53 o                         
   2  12   0         78.03         -1.36         7.05 o                         
  -2 -12   1         15.28         28.35         6.28 o                         
   2 -12   1         59.13         55.13         3.66 o                         
  -2 -11   1        102.22        113.22         3.82 o                         
   1 -11   1        208.82        212.21         5.44 o                         
   2 -11   1         27.94         17.64         2.83 o                         
  -3 -10   1         13.04         20.12         2.64 o                         
  -2 -10   1        110.14        142.79         6.78 o                         
  -1 -10   1        202.66        214.33         5.35 o                         
   1 -10   1         38.23         41.58         2.44 o                         
   2 -10   1         60.01         57.45         2.85 o                         
   3 -10   1         90.70         85.98         4.22 o                         
  -3  -9   1         41.09         57.30         4.06 o                         
  -2  -9   1        239.89        287.46         7.25 o                         
  -1  -9   1        164.70        207.55         5.24 o                         
   1  -9   1         40.06         45.55         4.56 o                         
   2  -9   1         89.10         91.22         3.47 o                         
   3  -9   1         80.99         77.77         3.28 o                         
  -4  -8   1         37.07         42.76         2.70 o                         
  -3  -8   1        165.68        177.18         5.02 o                         
  -2  -8   1         91.17        103.26         4.41 o                         
  -1  -8   1        446.41        501.56        15.17 o                         
   1  -8   1        740.41        826.47        18.61 o                         
   2  -8   1         63.25         60.54         6.02 o                         
   3  -8   1         11.84          8.47         3.52 o                         
  -3  -7   1         31.42         55.67         3.62 o                         
  -2  -7   1        363.51        533.04        10.09 o                         
  -1  -7   1        140.21        135.86         4.97 o                         
   0  -7   1        559.71        620.63        13.91 o                         
   1  -7   1        378.68        406.47        12.09 o                         
   2  -7   1       1382.06       1478.29        32.98 o                         
   3  -7   1        124.76        125.86         4.13 o                         
   4  -7   1         16.24         10.29         2.49 o                         
  -3  -6   1        289.52        391.53        10.40 o                         
  -2  -6   1        243.33        319.03         7.57 o                         
  -1  -6   1        767.86        827.43        15.11 o                         
   0  -6   1        946.57       1006.36        22.32 o                         
   2  -6   1        187.45        179.47         5.02 o                         
   3  -6   1         47.93         37.53         2.77 o                         
   4  -6   1         30.08         26.75         2.50 o                         
  -4  -5   1         39.21         51.29         2.42 o                         
  -3  -5   1        285.43        355.81         8.29 o                         
  -2  -5   1        569.01        618.61        15.55 o                         
   0  -5   1        950.30       1098.76        24.77 o                         
   1  -5   1        781.32        767.65        17.28 o                         
   2  -5   1        202.83        200.35         6.58 o                         
   3  -5   1        351.94        363.24         7.54 o                         
   4  -5   1         83.75         76.24         5.82 o                         
  -4  -4   1         53.33         91.71         2.98 o                         
  -3  -4   1          4.92         19.15         2.12 o                         
  -2  -4   1        698.25        745.27        13.85 o                         
  -1  -4   1       2594.14       2716.88        48.76 o                         
   0  -4   1       2361.88       2730.10        60.68 o                         
   1  -4   1        756.37        803.41        14.70 o                         
   2  -4   1          2.40         -1.71         1.71 o                         
   3  -4   1        233.80        251.65         8.86 o                         
   4  -4   1         20.29         21.62         2.60 o                         
  -4  -3   1         49.83         68.78         2.70 o                         
  -3  -3   1        374.51        435.58         8.58 o                         
  -2  -3   1       1038.37       1136.35        20.78 o                         
  -1  -3   1        345.79        344.75         6.63 o                         
   0  -3   1       3613.53       4772.69       147.95 o                         
   1  -3   1       1173.65       1180.19        37.92 o                         
   2  -3   1       1526.22       1467.96        48.13 o                         
   3  -3   1        168.74        169.66         4.12 o                         
   4  -3   1         45.92         48.85         2.99 o                         
  -4  -2   1        278.17        298.08         6.23 o                         
  -3  -2   1        609.55        730.43        13.75 o                         
  -1  -2   1       1713.75       1765.09        42.03 o                         
   0  -2   1       1264.88       1561.86        48.50 o                         
   1  -2   1        490.84        487.10         9.24 o                         
   2  -2   1       1167.09       1214.85        20.36 o                         
   3  -2   1        380.16        394.03         9.70 o                         
   4  -2   1         11.74          5.58         3.03 o                         
  -4  -1   1          2.94         20.11         2.16 o                         
  -3  -1   1        240.96        278.34         7.88 o                         
  -2  -1   1       1489.17       1426.44        23.83 o                         
   0  -1   1         91.47        108.25         2.57 o                         
   1  -1   1       2287.37       2350.41        38.88 o                         
   2  -1   1        420.16        388.58         6.93 o                         
   3  -1   1        336.08        333.25         6.18 o                         
   4  -1   1         55.57         47.88         2.56 o                         
  -5   0   1          9.10          5.39         2.64 o                         
  -4   0   1         31.42         37.70         3.21 o                         
  -3   0   1         21.32         62.30         4.33 o                         
  -2   0   1        343.88        331.34         8.21 o                         
  -1   0   1          1.40          2.34         2.33 o                         
   1   0   1          0.64          1.88         1.84 o                         
   2   0   1       1054.29        974.99        17.97 o                         
   3   0   1        615.50        612.55        10.64 o                         
   4   0   1        639.74        664.76        17.25 o                         
  -4   1   1          2.51         15.96         1.96 o                         
  -3   1   1        245.93        287.25         6.08 o                         
  -2   1   1       1511.21       1457.04        32.42 o                         
   0   1   1         72.27         88.67         2.51 o                         
   1   1   1       2245.97       2182.25        35.78 o                         
   2   1   1        413.13        387.57         7.57 o                         
   3   1   1        342.76        332.79         6.83 o                         
   4   1   1         54.54         53.54         2.84 o                         
  -4   2   1        280.48        300.56         6.27 o                         
  -3   2   1        607.63        706.20        13.27 o                         
  -1   2   1       1723.07       1719.05        34.62 o                         
   0   2   1       1297.70       1537.08        33.93 o                         
   1   2   1        438.10        437.53         7.78 o                         
   2   2   1       1210.14       1240.20        22.61 o                         
   3   2   1        372.67        391.43         7.76 o                         
   4   2   1         12.00          6.83         2.19 o                         
  -4   3   1         46.67         63.63         3.89 o                         
  -3   3   1        398.77        467.23         9.23 o                         
  -2   3   1       1017.14       1214.88        32.63 o                         
  -1   3   1        349.72        355.14         8.28 o                         
   1   3   1       1114.45       1138.83        18.95 o                         
   2   3   1       1532.44       1475.03        26.74 o                         
   3   3   1        170.90        168.84         5.16 o                         
   4   3   1         45.17         45.85         3.26 o                         
  -3   4   1          5.38         19.22         2.47 o                         
  -2   4   1        695.68        757.46        17.71 o                         
  -1   4   1       2548.89       2771.76       103.25 o                         
   0   4   1       2403.40       2732.47        84.85 o                         
   1   4   1        760.75        792.52        14.44 o                         
   2   4   1          2.93         -1.44         1.44 o                         
   3   4   1        237.52        263.34         6.87 o                         
   4   4   1         21.14         18.12         2.53 o                         
  -4   5   1         43.97         47.93         5.61 o                         
  -3   5   1        288.01        356.24         8.72 o                         
  -2   5   1        563.53        613.59        12.15 o                         
  -1   5   1         69.70        165.95         5.77 o                         
   0   5   1        948.95       1072.59        33.52 o                         
   1   5   1        780.00        746.53        16.62 o                         
   2   5   1        202.35        196.80         4.32 o                         
   3   5   1        362.37        386.18         9.32 o                         
   4   5   1         84.58         85.60         3.59 o                         
  -2   6   1        236.63        316.59         7.87 o                         
  -1   6   1        784.60        809.05        25.48 o                         
   0   6   1        920.61       1029.08        32.31 o                         
   2   6   1        183.18        182.56         4.17 o                         
   3   6   1         47.84         47.93         2.77 o                         
  -4   7   1         17.48         18.56         3.15 o                         
  -3   7   1         36.20         63.24         3.10 o                         
  -2   7   1        364.24        513.81        32.73 o                         
   2   7   1       1392.72       1544.66        37.70 o                         
   3   7   1        122.89        124.96         5.37 o                         
   4   7   1         17.70         18.54         2.71 o                         
  -4   8   1         36.06         35.60         8.57 o                         
  -3   8   1        165.60        183.81         5.03 o                         
  -2   8   1         85.32         92.72         2.54 o                         
   2   8   1         67.46         68.82         1.96 o                         
   3   8   1         10.11         13.64         5.26 o                         
   4   8   1          6.43         -2.07         5.14 o                         
  -3   9   1         40.59         50.96         4.09 o                         
  -2   9   1        242.92        297.17        13.49 o                         
   2   9   1         92.79        113.10         6.44 o                         
  -2  10   1        112.00        115.08         6.97 o                         
   2  10   1         60.02         61.46         5.65 o                         
  -2  11   1        104.93         21.19         6.15 o                         
   2  11   1         26.73         14.47         6.47 o                         
  -2  12   1         15.08         -4.48         6.76 o                         
   2  12   1         61.94          2.59         7.51 o                         
  -2 -12   2         47.24         46.37         3.44 o                         
   1 -12   2         21.32         19.97         2.22 o                         
   2 -12   2         50.39         39.13         5.70 o                         
  -2 -11   2         23.21         36.88         3.67 o                         
   1 -11   2        674.50        737.80        33.85 o                         
   2 -11   2        169.53        190.43         5.86 o                         
  -3 -10   2         25.00         37.81         2.78 o                         
  -2 -10   2        458.11        500.27        11.63 o                         
  -1 -10   2        112.91        127.94         3.54 o                         
   1 -10   2         83.76         84.24         3.16 o                         
   2 -10   2         15.98         11.76         2.64 o                         
   3 -10   2         70.74         64.80         3.10 o                         
  -3  -9   2        140.06        155.40         4.63 o                         
  -2  -9   2        263.50        311.53         7.71 o                         
  -1  -9   2        316.27        373.23         8.73 o                         
   0  -9   2         79.64         79.67         4.88 o                         
   1  -9   2         28.50         26.87         2.32 o                         
   2  -9   2        131.42        142.22         4.37 o                         
   3  -9   2         68.81         77.38         4.90 o                         
  -4  -8   2         22.08         26.34         2.42 o                         
  -3  -8   2         63.97         89.92         3.48 o                         
  -2  -8   2         11.18         20.29         1.86 o                         
  -1  -8   2         74.72         90.51         2.61 o                         
   0  -8   2        262.74        262.28         8.20 o                         
   1  -8   2        792.99        816.59        18.41 o                         
   2  -8   2         74.45         83.85         5.98 o                         
   3  -8   2        110.45        116.28         4.49 o                         
  -4  -7   2         49.20         50.35         2.32 o                         
  -3  -7   2        230.02        239.44         5.17 o                         
  -2  -7   2        135.29        184.78         4.12 o                         
  -1  -7   2         64.54         65.87         1.97 o                         
   0  -7   2       1092.75       1124.89        24.97 o                         
   1  -7   2        630.21        627.03        14.33 o                         
   2  -7   2         54.57         52.81         2.90 o                         
   3  -7   2        321.62        343.66         8.53 o                         
   4  -7   2         32.49         24.99         2.47 o                         
  -4  -6   2         33.25         34.87         2.16 o                         
  -3  -6   2        233.38        315.06         6.46 o                         
  -2  -6   2        286.49        308.86         6.21 o                         
  -1  -6   2        183.90        204.51         6.61 o                         
   0  -6   2        223.48        207.10         7.08 o                         
   1  -6   2        676.96        661.36        15.03 o                         
   2  -6   2        152.31        162.26         8.01 o                         
   3  -6   2         72.89         71.89         3.19 o                         
   4  -6   2         65.87         47.49         2.79 o                         
  -4  -5   2         89.12        101.69         3.04 o                         
  -3  -5   2       1097.23       1217.64        22.31 o                         
  -2  -5   2       1313.87       1362.79        37.42 o                         
  -1  -5   2        189.95        196.57         4.01 o                         
   0  -5   2        742.94        849.43        26.77 o                         
   1  -5   2        122.66        104.41         3.31 o                         
   2  -5   2         83.35         76.02         3.10 o                         
   3  -5   2          1.26         -2.34         2.34 o                         
   4  -5   2         34.30         37.50         2.69 o                         
  -4  -4   2        203.23        214.23         4.77 o                         
  -3  -4   2        292.03        320.91         6.60 o                         
  -2  -4   2        855.62        896.28        17.33 o                         
  -1  -4   2         89.87        102.55         3.50 o                         
   0  -4   2        900.61        988.49        18.21 o                         
   1  -4   2       1147.17       1209.66        32.33 o                         
   2  -4   2        790.14        769.76        18.56 o                         
   3  -4   2        523.50        530.17        12.47 o                         
   4  -4   2          6.83         -1.32         2.46 o                         
  -4  -3   2         78.60        102.74         3.11 o                         
  -3  -3   2        232.39        295.86        10.04 o                         
  -2  -3   2        282.52        341.23         9.41 o                         
  -1  -3   2         47.71         49.87         2.34 o                         
   0  -3   2       1682.57       1891.10        46.41 o                         
   1  -3   2       3092.38       3076.47        79.34 o                         
   2  -3   2       1712.39       1795.51        34.62 o                         
   4  -3   2         37.63         29.76         2.59 o                         
  -4  -2   2         67.28        118.83         3.42 o                         
  -2  -2   2        478.61        518.34        14.50 o                         
  -1  -2   2       2199.88       2281.96        50.27 o                         
   0  -2   2       3610.41       4486.88       138.94 o                         
   1  -2   2        670.28        630.89        13.78 o                         
   2  -2   2        364.68        348.59        11.38 o                         
   3  -2   2        155.32        160.58         4.51 o                         
   4  -2   2         78.55         81.83         3.47 o                         
  -4  -1   2        206.17        212.26         4.75 o                         
  -3  -1   2         50.41         92.87         2.94 o                         
   0  -1   2        985.81        982.50        24.25 o                         
   1  -1   2        989.87        931.00        18.49 o                         
   2  -1   2       1254.51       1153.52        19.36 o                         
   3  -1   2         38.50         37.28         2.01 o                         
   4  -1   2         32.47         27.03         2.24 o                         
  -5   0   2          0.90          1.29         1.84 o                         
  -4   0   2         62.23         81.96         2.48 o                         
  -3   0   2         86.86         95.24         2.99 o                         
  -2   0   2        318.32        306.19         9.04 o                         
  -1   0   2         88.27         88.52         8.26 o                         
   0   0   2       1958.00       2248.46        80.20 o                         
   1   0   2          0.75         -1.42         1.60 o                         
   2   0   2          2.26         -1.53         1.53 o                         
   3   0   2         11.99          9.08         2.02 o                         
   4   0   2          2.35         -1.58         2.19 o                         
  -4   1   2        204.79        223.18         4.56 o                         
  -3   1   2         49.15         87.43         3.53 o                         
   0   1   2        985.92       1024.14        20.01 o                         
   1   1   2       1038.04        992.87        16.65 o                         
   2   1   2       1258.09       1127.35        36.69 o                         
   3   1   2         42.54         43.32         2.51 o                         
   4   1   2         32.32         29.34         2.38 o                         
  -4   2   2         65.26        123.13         4.22 o                         
  -2   2   2        489.51        519.35        12.13 o                         
  -1   2   2       2254.50       2355.34        90.79 o                         
   1   2   2        670.40        647.98        10.98 o                         
   2   2   2        366.25        367.91         8.84 o                         
   3   2   2        152.40        159.23         7.40 o                         
   4   2   2         81.40         77.81         3.06 o                         
  -4   3   2         77.36         96.01         2.99 o                         
  -3   3   2        233.69        289.00        10.08 o                         
  -2   3   2        271.33        316.92         9.18 o                         
  -1   3   2         47.25         46.48         2.19 o                         
   0   3   2       1718.74       1915.52        42.27 o                         
   1   3   2       3155.60       3318.60        54.70 o                         
   2   3   2       1711.84       1750.06        38.77 o                         
   3   3   2         87.13         80.65         3.50 o                         
   4   3   2         38.96         39.29         2.83 o                         
  -4   4   2        204.91        217.02         4.83 o                         
  -3   4   2        287.78        311.56         9.37 o                         
  -2   4   2        874.38        939.82        43.31 o                         
  -1   4   2         93.57        105.68         3.22 o                         
   0   4   2        890.08        974.87        30.61 o                         
   1   4   2       1166.88       1203.29        20.28 o                         
   2   4   2        774.01        760.38        15.17 o                         
   3   4   2        526.45        545.76        15.74 o                         
   4   4   2          6.44         -1.76         2.63 o                         
  -4   5   2         87.05         97.19         9.82 o                         
  -3   5   2       1079.02       1215.54        22.24 o                         
  -2   5   2       1314.66       1434.01        28.31 o                         
  -1   5   2        189.13        193.81         4.90 o                         
   0   5   2        726.00        806.39        25.37 o                         
   1   5   2        120.07        106.47         3.06 o                         
   2   5   2         82.09         81.60         2.36 o                         
   3   5   2          1.08         -2.42         2.42 o                         
   4   5   2         34.36         36.03         2.89 o                         
  -4   6   2         31.94         38.92         3.96 o                         
  -3   6   2        236.93        304.75         6.27 o                         
  -2   6   2        298.11        322.60         6.89 o                         
  -1   6   2        174.68        182.85         6.39 o                         
   0   6   2        246.96        233.14         7.79 o                         
   1   6   2        678.55        681.68        21.87 o                         
   2   6   2        148.10        150.65         3.59 o                         
   3   6   2         70.98         75.52         3.05 o                         
   4   6   2         67.64         60.08         3.12 o                         
  -4   7   2         48.45         51.05         3.19 o                         
  -3   7   2        227.77        247.23         7.71 o                         
  -2   7   2        133.62        163.93         9.03 o                         
  -1   7   2         67.61         71.37         3.08 o                         
   0   7   2       1097.80       1133.11        35.48 o                         
   2   7   2         53.11         53.94         1.90 o                         
   3   7   2        315.15        345.62         8.36 o                         
   4   7   2         33.32         30.89         2.83 o                         
  -4   8   2         22.28         21.69         3.18 o                         
  -2   8   2         10.28         13.38         1.93 o                         
  -1   8   2         70.80         80.45         3.08 o                         
   0   8   2        254.57        254.41         8.62 o                         
   2   8   2         74.82         80.58         2.08 o                         
   3   8   2        113.72        131.95         7.39 o                         
  -3   9   2        147.33        170.20         6.50 o                         
  -2   9   2        269.00        260.14         6.29 o                         
   2   9   2        131.40        137.65         7.31 o                         
   3   9   2         68.55         71.69         2.81 o                         
  -3  10   2         26.69         28.87         2.87 o                         
  -2  10   2        450.90        322.46        14.88 o                         
   2  10   2         16.89         19.05         4.53 o                         
   3  10   2         70.70         32.65         3.96 o                         
  -2  11   2         22.33         13.80         6.04 o                         
   2  11   2        171.30         91.06         8.12 o                         
  -2  12   2         47.32         -5.49         7.11 o                         
   2  12   2         49.79          2.45         7.06 o                         
   1  13   2         56.09         56.60         4.74 o                         
  -2 -12   3         26.43         27.33         4.12 o                         
   1 -12   3         51.08         48.08         3.11 o                         
   2 -12   3         22.07         26.38         3.43 o                         
  -2 -11   3        130.58        134.23         4.49 o                         
   1 -11   3        217.59        212.64         5.72 o                         
   2 -11   3         64.87         61.91         6.25 o                         
  -3 -10   3         20.41         17.94         2.64 o                         
  -1 -10   3         17.70         17.03         1.63 o                         
   0 -10   3        486.43        467.90        15.88 o                         
   1 -10   3         15.10         13.81         2.23 o                         
   2 -10   3        452.25        483.32        11.36 o                         
   3 -10   3         31.10         30.11         2.67 o                         
  -3  -9   3        230.12        257.43         6.19 o                         
  -2  -9   3         29.08         34.82         2.43 o                         
  -1  -9   3         91.10         92.35         3.03 o                         
   0  -9   3         74.95         84.99         2.78 o                         
   1  -9   3        129.34        147.94         4.36 o                         
   2  -9   3         70.50         76.79         3.20 o                         
   3  -9   3          6.11         -1.63         2.50 o                         
  -4  -8   3         12.83         13.50         2.68 o                         
  -3  -8   3        176.06        204.76         4.58 o                         
  -2  -8   3        111.35        121.70         4.91 o                         
  -1  -8   3        972.06       1026.00        18.68 o                         
   0  -8   3        583.69        614.28        13.88 o                         
   1  -8   3       1273.79       1401.52        31.19 o                         
   2  -8   3        138.41        144.17         4.42 o                         
   3  -8   3         75.95         67.74         5.81 o                         
  -4  -7   3        118.69        111.99         3.11 o                         
  -3  -7   3         57.88         65.44         3.21 o                         
  -2  -7   3        103.59        110.53         2.99 o                         
  -1  -7   3         82.41         86.26         2.24 o                         
   0  -7   3        374.72        364.21        12.00 o                         
   1  -7   3        236.07        245.42        11.50 o                         
   2  -7   3         10.82          8.14         2.37 o                         
   3  -7   3          1.37         -1.57         2.43 o                         
   4  -7   3         75.32         58.54         2.84 o                         
  -4  -6   3         62.86         66.75         3.22 o                         
  -3  -6   3        183.77        226.19         4.94 o                         
  -2  -6   3        297.74        323.75         6.48 o                         
  -1  -6   3        148.35        138.22         3.05 o                         
   0  -6   3        450.68        390.18        12.80 o                         
   1  -6   3        447.27        445.07        10.44 o                         
   2  -6   3         55.52         55.47         2.96 o                         
   3  -6   3        173.31        183.82         6.10 o                         
   4  -6   3         93.96         86.12         3.30 o                         
  -4  -5   3         40.16         59.54         2.54 o                         
  -3  -5   3         32.72        131.79         5.52 o                         
  -2  -5   3         43.55         72.39         3.18 o                         
  -1  -5   3        220.99        207.40         4.23 o                         
   0  -5   3         26.18         22.05         2.52 o                         
   1  -5   3       2354.48       2324.88        51.25 o                         
   2  -5   3         35.30         34.32         2.44 o                         
   3  -5   3        130.42        118.31         4.08 o                         
   4  -5   3         30.28         27.22         4.04 o                         
  -4  -4   3        180.08        229.81         5.02 o                         
  -3  -4   3         69.23         88.44         3.19 o                         
  -2  -4   3        186.75        214.40         5.54 o                         
  -1  -4   3       1132.91       1146.40        25.47 o                         
   0  -4   3       1600.88       1648.38        36.44 o                         
   1  -4   3        247.80        254.41         6.37 o                         
   2  -4   3        384.03        356.19        17.26 o                         
   3  -4   3        481.45        491.14        11.64 o                         
   4  -4   3        213.60        217.24         5.89 o                         
  -4  -3   3         77.80         89.44         2.93 o                         
  -3  -3   3         81.48         94.07         3.01 o                         
  -2  -3   3        453.72        401.49         9.56 o                         
  -1  -3   3        253.49        253.61         6.23 o                         
   0  -3   3       2959.57       3216.51        73.39 o                         
   1  -3   3        232.75        266.00         6.07 o                         
   2  -3   3        619.11        556.70        23.91 o                         
   3  -3   3         16.46         11.55         2.52 o                         
   4  -3   3         31.41         29.78         4.35 o                         
  -4  -2   3         35.29         42.81         2.39 o                         
  -3  -2   3        262.96        274.04         5.85 o                         
  -2  -2   3       2098.84       2059.00        82.49 o                         
  -1  -2   3       3887.70       3830.56        87.04 o                         
   0  -2   3       1129.45       1140.88        25.32 o                         
   1  -2   3        828.04        755.27        12.80 o                         
   2  -2   3         25.41         16.49         1.79 o                         
   3  -2   3         38.74         35.45         2.16 o                         
   4  -2   3         11.88          8.46         2.85 o                         
  -4  -1   3        166.77        193.80         8.05 o                         
  -3  -1   3        218.46        221.03         6.38 o                         
  -2  -1   3        183.65        161.98         3.93 o                         
  -1  -1   3        330.84        330.47         6.99 o                         
   0  -1   3        215.85        199.24         4.34 o                         
   1  -1   3       1815.84       1667.47        27.70 o                         
   2  -1   3        135.41        111.34         3.26 o                         
   3  -1   3        352.88        347.05         7.60 o                         
   4  -1   3         51.79         47.16         2.55 o                         
  -5   0   3         68.44         43.87         2.28 o                         
  -4   0   3         88.73        106.51         2.47 o                         
  -3   0   3         22.50         25.86         2.11 o                         
  -2   0   3        838.88        863.44        22.82 o                         
  -1   0   3       2145.74       2093.79        42.10 o                         
   0   0   3         16.77         17.80         1.79 o                         
   1   0   3       1046.13        923.73        15.56 o                         
   2   0   3       2079.64       1908.41        37.45 o                         
   3   0   3         48.57         46.37         2.43 o                         
   4   0   3          1.00         -2.14         2.14 o                         
  -4   1   3        168.84        193.95         4.58 o                         
  -3   1   3        221.54        243.57         6.75 o                         
  -2   1   3        173.09        155.67         4.53 o                         
  -1   1   3        323.03        333.00         7.03 o                         
   0   1   3        210.91        211.01         4.12 o                         
   1   1   3       1826.87       1680.96        27.91 o                         
   2   1   3        141.20        120.19         8.13 o                         
   3   1   3        365.33        368.39        11.44 o                         
   4   1   3         51.21         47.23         3.88 o                         
  -4   2   3         37.31         42.91         3.94 o                         
  -3   2   3        270.74        271.29         8.84 o                         
  -2   2   3       2096.04       2049.52        45.38 o                         
  -1   2   3       3884.96       3949.32       171.31 o                         
   0   2   3       1133.79       1143.61        29.21 o                         
   1   2   3        838.10        745.47        15.91 o                         
   2   2   3         30.17         26.66         2.14 o                         
   3   2   3         38.79         34.79         2.72 o                         
   4   2   3         12.09          9.06         2.06 o                         
  -4   3   3         78.39         90.21         2.95 o                         
  -3   3   3         86.43         95.64         6.07 o                         
  -2   3   3        441.00        387.12        10.59 o                         
  -1   3   3        258.23        270.44         6.57 o                         
   0   3   3       2941.38       3158.03        69.33 o                         
   1   3   3        223.39        239.74         5.31 o                         
   2   3   3        623.02        563.42        12.16 o                         
   3   3   3         17.88         17.05         2.70 o                         
   4   3   3         30.04         28.47         2.28 o                         
  -4   4   3        179.83        217.61         5.99 o                         
  -3   4   3         65.88         75.15         7.88 o                         
  -2   4   3        181.59        199.60         5.39 o                         
  -1   4   3       1118.78       1157.04        25.70 o                         
   0   4   3       1586.43       1619.67        75.79 o                         
   1   4   3        245.71        259.79         4.64 o                         
   2   4   3        388.37        386.58        11.74 o                         
   3   4   3        485.61        523.95        12.33 o                         
   4   4   3        216.69        222.65         5.99 o                         
  -4   5   3         41.66         54.25         2.43 o                         
  -3   5   3         31.82         57.21         2.98 o                         
  -2   5   3         45.83         56.24         6.13 o                         
  -1   5   3        215.60        206.95         5.13 o                         
   0   5   3         25.38         24.86         2.42 o                         
   1   5   3       2342.86       2320.14        38.46 o                         
   2   5   3         35.17         31.39         1.94 o                         
   3   5   3        129.46        121.22         3.87 o                         
   4   5   3         34.27         33.08         3.87 o                         
  -4   6   3         64.82         62.45         3.24 o                         
  -3   6   3        180.48        209.23         7.67 o                         
  -2   6   3        293.30        317.04         6.76 o                         
  -1   6   3        150.98        143.49         7.52 o                         
   0   6   3        459.77        411.78        13.30 o                         
   1   6   3        448.76        448.59        23.60 o                         
   2   6   3         54.88         53.73         2.04 o                         
   3   6   3        171.14        187.08         5.11 o                         
   4   6   3         94.08         91.12         4.04 o                         
  -4   7   3        119.86        114.98         5.35 o                         
  -3   7   3         58.77         58.11         3.42 o                         
  -2   7   3        101.42        103.95         3.80 o                         
  -1   7   3         88.89         88.10         3.67 o                         
   0   7   3        379.91        367.32        12.08 o                         
   1   7   3        231.99        262.32        17.04 o                         
   2   7   3         13.30          9.97         1.60 o                         
   3   7   3          0.89         -2.24         2.24 o                         
   4   7   3         72.35         56.46         3.21 o                         
  -4   8   3         14.10         13.14         3.14 o                         
  -3   8   3        181.99        197.17         6.98 o                         
  -2   8   3        108.21        124.27         5.37 o                         
  -1   8   3        976.71        993.41        31.23 o                         
   0   8   3        578.24        611.97        19.54 o                         
   2   8   3        136.44        134.79         7.20 o                         
   3   8   3         79.46         78.03         2.76 o                         
  -3   9   3        222.53        246.88         6.58 o                         
  -1   9   3         89.41         82.40         3.17 o                         
   0   9   3         76.62         91.81         4.04 o                         
   2   9   3         66.65         72.49         5.05 o                         
   3   9   3          8.18          1.22         1.97 o                         
  -3  10   3         19.24         17.86         3.12 o                         
   2  10   3        454.48        547.77        24.14 o                         
   3  10   3         31.04          9.62         4.18 o                         
   1  11   3        213.00        262.46        12.25 o                         
   2  11   3         59.74         34.94         6.85 o                         
  -2  12   3         28.77         -6.96         6.96 o                         
   1  12   3         51.80         60.19         5.06 o                         
   2  12   3         24.79          9.43         6.98 o                         
   1  13   3          1.56         -1.14         3.60 o                         
  -2 -12   4         90.13         73.60         3.66 o                         
   1 -12   4        177.32        183.54         5.34 o                         
   2 -12   4          7.30         12.27         3.39 o                         
  -2 -11   4         26.31         18.54         2.58 o                         
   0 -11   4         12.38          9.57         1.90 o                         
   1 -11   4         53.54         43.00         2.79 o                         
   2 -11   4        155.98        151.25         4.73 o                         
  -3 -10   4         10.50         14.80         2.33 o                         
  -2 -10   4         80.61         80.99         6.58 o                         
  -1 -10   4         25.99         25.42         2.03 o                         
   0 -10   4        377.00        380.05         8.90 o                         
   1 -10   4        143.50        147.26         4.39 o                         
   2 -10   4          7.52          5.70         3.06 o                         
   3 -10   4         39.91         40.03         2.83 o                         
  -3  -9   4         40.07         47.01         3.59 o                         
  -2  -9   4        141.53        150.49         3.60 o                         
  -1  -9   4        383.95        407.13         7.70 o                         
   0  -9   4       1412.80       1512.56        33.55 o                         
   1  -9   4        150.30        163.17         4.65 o                         
   2  -9   4         36.65         36.20         2.67 o                         
   3  -9   4        312.97        309.37         8.60 o                         
  -4  -8   4         31.96         22.93         2.87 o                         
  -3  -8   4         34.91         30.70         2.37 o                         
  -2  -8   4        176.18        194.14         4.29 o                         
  -1  -8   4        678.88        698.40        12.87 o                         
   0  -8   4         67.57         68.36         3.69 o                         
   1  -8   4        397.38        422.18        21.03 o                         
   2  -8   4        590.85        636.43        14.70 o                         
   3  -8   4        398.57        407.05         9.79 o                         
  -4  -7   4         16.73         17.41         2.08 o                         
  -3  -7   4        326.05        338.69         6.82 o                         
  -2  -7   4        373.36        395.55         7.72 o                         
  -1  -7   4        181.17        175.92         5.52 o                         
   0  -7   4       1098.63       1042.76        32.97 o                         
   1  -7   4        167.81        171.96         6.26 o                         
   2  -7   4        347.28        388.34         9.48 o                         
   3  -7   4        181.17        192.32         5.41 o                         
   4  -7   4         46.58         35.64         2.51 o                         
  -4  -6   4        202.65        187.06         4.28 o                         
  -3  -6   4         99.37        113.10         5.18 o                         
  -2  -6   4        424.11        439.78        10.59 o                         
  -1  -6   4        648.01        656.52        12.11 o                         
   0  -6   4        601.07        550.60        17.83 o                         
   1  -6   4        149.79        155.06         4.38 o                         
   2  -6   4        277.27        294.03        12.87 o                         
   3  -6   4          4.73          5.35         2.35 o                         
   4  -6   4         36.77         30.75         2.83 o                         
  -4  -5   4        188.33        193.58         4.46 o                         
  -3  -5   4         69.31         68.71         2.56 o                         
  -2  -5   4         70.87         67.93         2.33 o                         
  -1  -5   4        373.61        376.56         8.79 o                         
   0  -5   4        709.11        663.03        14.92 o                         
   1  -5   4        564.74        525.49        18.41 o                         
   2  -5   4        260.50        259.15        11.66 o                         
   3  -5   4        275.37        273.76         7.11 o                         
   4  -5   4         10.81          9.76         5.55 o                         
  -4  -4   4        175.74        190.45         4.38 o                         
  -3  -4   4        313.20        335.81         6.89 o                         
  -2  -4   4         63.32         71.49         3.01 o                         
  -1  -4   4        941.08        907.27        20.31 o                         
   0  -4   4        337.97        307.75         7.20 o                         
   1  -4   4       1367.13       1407.61        31.20 o                         
   3  -4   4         81.77         77.35         3.88 o                         
   4  -4   4         87.01         79.22         8.27 o                         
  -4  -3   4         40.84         43.37         4.83 o                         
  -3  -3   4        845.80        883.41        16.63 o                         
  -2  -3   4        713.67        703.71        16.10 o                         
  -1  -3   4         46.64         52.95         2.43 o                         
   0  -3   4       1686.74       1705.40        37.66 o                         
   1  -3   4       1245.33       1255.31        27.90 o                         
   2  -3   4       1639.53       1574.44        31.00 o                         
   3  -3   4         67.71         61.78         2.55 o                         
   4  -3   4         44.02         35.19         2.72 o                         
  -4  -2   4          0.07         -1.92         1.92 o                         
  -3  -2   4         59.81         63.87         5.02 o                         
  -2  -2   4       2308.73       2294.43       132.62 o                         
  -1  -2   4       2091.86       2047.74        45.22 o                         
   0  -2   4       1389.08       1442.94        32.01 o                         
   1  -2   4       3091.86       2972.74        74.56 o                         
   2  -2   4        356.40        359.90         7.67 o                         
   3  -2   4        342.68        348.82         8.63 o                         
   4  -2   4         16.46         12.69         2.25 o                         
  -4  -1   4        138.17        145.33         3.70 o                         
  -3  -1   4         84.79         81.43         3.38 o                         
  -2  -1   4        868.04        841.78        16.88 o                         
  -1  -1   4       4343.18       4494.08       205.29 o                         
   0  -1   4       1968.76       1912.50        37.39 o                         
   1  -1   4       1022.34        951.00        18.89 o                         
   2  -1   4        139.72        127.33         2.92 o                         
   3  -1   4         45.56         46.74         2.47 o                         
   4  -1   4         77.95         75.80         3.04 o                         
  -4   0   4          0.20          2.88         1.57 o                         
  -3   0   4         11.13         10.94         1.75 o                         
  -2   0   4       1617.25       1461.23        44.13 o                         
  -1   0   4       4541.53       4493.38       103.85 o                         
   0   0   4       1490.62       1363.44        26.57 o                         
   1   0   4        251.56        226.89         5.13 o                         
   2   0   4        158.03        153.07         5.40 o                         
   3   0   4        432.31        447.65         9.47 o                         
   4   0   4        387.52        362.94         7.82 o                         
  -4   1   4        137.98        143.34         4.70 o                         
  -3   1   4         87.42         85.18         3.45 o                         
  -2   1   4        867.47        833.07        29.45 o                         
  -1   1   4       4325.63       4234.11        92.90 o                         
   0   1   4       1971.56       1866.07        44.80 o                         
   1   1   4        999.36        920.23        19.77 o                         
   2   1   4        131.63        130.20         3.00 o                         
   3   1   4         45.05         51.20         2.55 o                         
   4   1   4         80.05         72.80         4.35 o                         
  -4   2   4          0.00          0.51         2.08 o                         
  -3   2   4         62.65         57.32         3.05 o                         
  -2   2   4       2319.18       2324.59        51.32 o                         
  -1   2   4       2098.46       2006.44        39.22 o                         
   0   2   4       1396.20       1408.66        27.66 o                         
   1   2   4       3078.00       2879.84        47.54 o                         
   2   2   4        338.76        344.22         6.84 o                         
   3   2   4        346.00        365.71         7.91 o                         
   4   2   4         15.47         15.59         2.14 o                         
  -4   3   4         39.41         39.36         2.37 o                         
  -3   3   4        833.25        878.51        21.43 o                         
  -2   3   4        716.70        684.36        15.64 o                         
  -1   3   4         45.14         56.34         2.09 o                         
   0   3   4       1698.19       1666.01        36.76 o                         
   1   3   4       1239.35       1224.01        25.12 o                         
   2   3   4       1644.24       1597.12        26.66 o                         
   3   3   4         64.91         65.73         3.13 o                         
   4   3   4         42.86         35.90         2.31 o                         
  -4   4   4        167.08        172.91         4.73 o                         
  -3   4   4        298.21        324.44         8.22 o                         
  -2   4   4         64.42         68.90         2.91 o                         
  -1   4   4        938.49        949.05        21.23 o                         
   0   4   4        328.10        310.70         7.24 o                         
   1   4   4       1341.98       1325.59        22.04 o                         
   2   4   4         31.27         30.53         1.56 o                         
   3   4   4         80.09         80.90         3.37 o                         
   4   4   4         87.22         78.95         2.90 o                         
  -4   5   4        186.10        185.79         4.31 o                         
  -3   5   4         74.95         79.10         3.29 o                         
  -2   5   4         71.99         72.30         3.01 o                         
  -1   5   4        393.59        400.88         9.34 o                         
   0   5   4        713.94        691.83        15.52 o                         
   1   5   4        568.67        534.36         9.11 o                         
   2   5   4        257.24        260.38         4.90 o                         
   3   5   4        274.79        275.60         6.96 o                         
   4   5   4         12.11         10.21         2.53 o                         
  -4   6   4        197.30        191.69         4.42 o                         
  -3   6   4        105.68        111.18         3.75 o                         
  -2   6   4        435.92        471.52         9.70 o                         
  -1   6   4        629.90        634.81        20.93 o                         
   0   6   4        615.07        574.48        18.41 o                         
   1   6   4        143.80        145.24         5.59 o                         
   2   6   4        268.81        277.37         5.96 o                         
   3   6   4          3.90         -0.23         2.30 o                         
   4   6   4         35.03         29.11         2.85 o                         
  -4   7   4         18.40         13.35         2.81 o                         
  -3   7   4        320.85        334.38         6.75 o                         
  -2   7   4        376.71        388.93         9.27 o                         
  -1   7   4        180.60        179.69         4.63 o                         
   0   7   4       1122.77       1097.93        34.57 o                         
   1   7   4        166.05        182.47         7.22 o                         
   2   7   4        337.20        364.64         7.56 o                         
   3   7   4        190.79        206.09         5.52 o                         
   4   7   4         47.18         48.58         3.30 o                         
  -4   8   4         31.98         24.54         4.40 o                         
  -3   8   4         36.13         26.43         2.70 o                         
  -2   8   4        179.06        195.01         7.26 o                         
  -1   8   4        699.06        701.38        22.31 o                         
   0   8   4         66.74         68.78         3.49 o                         
   1   8   4        376.32        398.44        21.19 o                         
   2   8   4        584.19        590.95        25.60 o                         
   3   8   4        405.01        476.63        12.12 o                         
  -3   9   4         38.23         35.81         3.34 o                         
  -2   9   4        140.82        147.82         5.96 o                         
  -1   9   4        370.66        407.67        13.20 o                         
   0   9   4       1391.21       1558.71        48.77 o                         
   1   9   4        148.60        169.73         8.81 o                         
   2   9   4         37.64         39.47         4.12 o                         
   3   9   4        310.88        311.23         6.70 o                         
  -3  10   4          9.20          8.24         3.14 o                         
  -2  10   4         83.64         71.09         3.56 o                         
   1  10   4        145.10        164.24         8.53 o                         
   2  10   4          7.70          9.51         4.26 o                         
   3  10   4         38.33          0.29         4.56 o                         
   1  11   4         51.24         54.41         4.74 o                         
   2  11   4        153.39        128.12         9.00 o                         
   1  12   4        168.84        230.98        11.20 o                         
   2  12   4          8.60          3.62         6.39 o                         
  -2 -12   5         46.62         33.20         4.83 o                         
   1 -12   5         17.52         10.06         5.86 o                         
  -2 -11   5        248.14        233.16         6.07 o                         
   0 -11   5        246.78        253.12         6.31 o                         
   1 -11   5        284.21        292.72         7.38 o                         
   2 -11   5         15.22         14.06         2.71 o                         
  -3 -10   5          9.64          5.29         2.24 o                         
  -2 -10   5        162.85        167.07         4.81 o                         
  -1 -10   5        123.97        126.86         2.79 o                         
   0 -10   5         46.35         42.85         2.51 o                         
   1 -10   5        215.32        222.48         5.94 o                         
   2 -10   5         92.15         98.59         3.62 o                         
   3 -10   5         51.59         50.37         4.68 o                         
  -3  -9   5         26.27         24.10         2.24 o                         
  -2  -9   5         74.82         74.54         2.92 o                         
  -1  -9   5        461.59        470.81         8.85 o                         
   0  -9   5        857.49        889.70        20.01 o                         
   1  -9   5        781.28        825.17        18.74 o                         
   2  -9   5        178.30        190.16         5.33 o                         
   3  -9   5         53.84         46.41         2.81 o                         
  -3  -8   5          7.53          7.99         1.97 o                         
  -2  -8   5         17.19         20.35         1.97 o                         
  -1  -8   5        199.78        194.01         5.87 o                         
   0  -8   5        448.54        419.80        14.00 o                         
   1  -8   5         39.83         38.26         2.53 o                         
   2  -8   5        267.36        278.08         7.14 o                         
   3  -8   5         78.47         78.74         4.09 o                         
  -4  -7   5        128.99        124.43         3.29 o                         
  -3  -7   5        172.84        183.52         4.25 o                         
  -2  -7   5         48.54         42.13         2.12 o                         
  -1  -7   5        372.02        374.09        10.02 o                         
   0  -7   5        185.97        173.65         6.71 o                         
   2  -7   5         43.00         49.15         2.91 o                         
   3  -7   5        126.41        126.91         4.19 o                         
   4  -7   5         14.64         12.21         2.31 o                         
  -4  -6   5         83.58         71.35         3.49 o                         
  -3  -6   5         68.15         66.96         2.57 o                         
  -2  -6   5        410.99        439.58         8.49 o                         
  -1  -6   5        670.47        633.06        14.69 o                         
   0  -6   5        965.91        926.68        20.81 o                         
   1  -6   5         21.42         19.50         2.14 o                         
   2  -6   5        371.60        381.83         9.32 o                         
   3  -6   5         39.65         39.85         2.76 o                         
   4  -6   5         19.02         16.30         2.35 o                         
  -4  -5   5         18.57         10.36         2.02 o                         
  -3  -5   5         88.80         96.50         3.57 o                         
  -2  -5   5        132.18        145.44         5.14 o                         
  -1  -5   5        777.57        701.03        15.86 o                         
   0  -5   5        675.54        669.32        15.07 o                         
   1  -5   5        303.75        282.05         9.91 o                         
   2  -5   5        869.18        848.57        19.28 o                         
   3  -5   5        211.10        209.62         5.83 o                         
   4  -5   5         17.29         14.66         2.39 o                         
  -4  -4   5         52.83         45.02         2.63 o                         
  -3  -4   5        253.04        260.86         5.58 o                         
  -2  -4   5         89.34         84.41         5.60 o                         
  -1  -4   5       1083.20       1039.59        23.22 o                         
   0  -4   5       2488.10       2532.72        55.73 o                         
   1  -4   5         12.43         12.45         2.19 o                         
   2  -4   5        184.29        167.39         4.87 o                         
   3  -4   5        130.52        123.68         4.19 o                         
   4  -4   5         93.13         90.09         3.49 o                         
  -4  -3   5        230.33        235.27         9.30 o                         
  -3  -3   5        511.82        509.40        15.42 o                         
  -2  -3   5        670.66        647.28        14.89 o                         
  -1  -3   5        963.05        927.57        20.82 o                         
   0  -3   5        711.27        729.59        16.46 o                         
   1  -3   5       1337.95       1377.92        27.11 o                         
   2  -3   5        138.75        143.56         5.17 o                         
   3  -3   5        199.15        198.66         6.21 o                         
   4  -3   5         63.42         58.72         3.07 o                         
  -4  -2   5         44.33         48.37         2.35 o                         
  -3  -2   5         40.11         38.56         2.77 o                         
  -2  -2   5       1075.77       1098.00        33.65 o                         
  -1  -2   5        203.63        218.82         9.35 o                         
   0  -2   5       1000.74        915.20        20.55 o                         
   1  -2   5        536.99        524.20        10.69 o                         
   2  -2   5        470.40        431.06         8.74 o                         
   3  -2   5         43.72         42.76         2.47 o                         
   4  -2   5        104.75         92.95         3.16 o                         
  -4  -1   5         14.98         12.93         2.09 o                         
  -3  -1   5        331.02        340.90         8.49 o                         
  -2  -1   5       1829.54       1784.48        35.60 o                         
  -1  -1   5        266.95        249.78         6.75 o                         
   0  -1   5        821.07        780.29        14.19 o                         
   1  -1   5       2487.96       2329.67        45.52 o                         
   2  -1   5        437.36        389.91         8.29 o                         
   3  -1   5         12.41          9.89         2.15 o                         
   4  -1   5         87.16         81.41         3.01 o                         
  -4   0   5         46.89         48.07         2.44 o                         
  -3   0   5          0.08         -1.75         1.75 o                         
  -2   0   5        415.73        361.14         7.67 o                         
  -1   0   5        336.54        305.15         6.59 o                         
   0   0   5        253.50        251.83         5.19 o                         
   1   0   5        854.37        756.35        20.24 o                         
   2   0   5        505.81        511.25        10.61 o                         
   3   0   5        294.56        289.31         6.56 o                         
   4   0   5        281.62        254.46         5.83 o                         
  -4   1   5         15.08         11.15         1.77 o                         
  -3   1   5        332.65        347.79         8.63 o                         
  -2   1   5       1895.81       1813.33        40.21 o                         
  -1   1   5        259.32        239.23         7.68 o                         
   0   1   5        832.15        740.81        13.50 o                         
   1   1   5       2483.72       2316.15       108.31 o                         
   2   1   5        438.51        413.92         7.41 o                         
   3   1   5         13.59         12.66         2.14 o                         
   4   1   5         88.21         81.06         2.94 o                         
  -4   2   5         41.95         45.87         3.08 o                         
  -3   2   5         33.03         28.03         3.15 o                         
  -2   2   5       1090.92       1110.96        24.94 o                         
  -1   2   5        195.41        208.32         4.75 o                         
   0   2   5        986.77        927.91        16.72 o                         
   1   2   5        545.53        509.66        10.40 o                         
   2   2   5        469.90        416.99         8.09 o                         
   3   2   5         43.46         39.66         2.43 o                         
   4   2   5        105.66         95.83         3.08 o                         
  -4   3   5        240.28        246.20         5.31 o                         
  -3   3   5        522.85        530.60        15.34 o                         
  -2   3   5        655.58        673.42        15.49 o                         
  -1   3   5        961.99        932.06        18.50 o                         
   0   3   5        715.80        701.10        14.03 o                         
   1   3   5       1357.09       1399.37        24.76 o                         
   2   3   5        139.45        148.74         3.68 o                         
   3   3   5        199.97        198.53         5.49 o                         
   4   3   5         61.44         60.46         2.66 o                         
  -4   4   5         53.50         44.09         2.44 o                         
  -3   4   5        253.04        268.15         7.01 o                         
  -2   4   5         94.15         87.21         3.22 o                         
  -1   4   5       1087.95       1037.89        23.20 o                         
   0   4   5       2453.73       2432.69        52.91 o                         
   1   4   5         12.22          7.72         1.18 o                         
   2   4   5        178.41        162.45         4.81 o                         
   3   4   5        130.32        126.45         4.17 o                         
   4   4   5         92.28         86.39         3.24 o                         
  -4   5   5         17.87          9.70         2.11 o                         
  -3   5   5         94.82        108.88         3.87 o                         
  -2   5   5        124.64        135.86         6.37 o                         
  -1   5   5        788.25        721.14        25.60 o                         
   0   5   5        656.92        668.89        15.21 o                         
   1   5   5        292.83        277.11         7.37 o                         
   2   5   5        868.82        874.62        14.83 o                         
   3   5   5        211.41        193.13         6.75 o                         
   4   5   5         18.00         18.82         3.86 o                         
  -4   6   5         81.86         64.75         2.62 o                         
  -3   6   5         70.14         65.61         3.73 o                         
  -2   6   5        409.14        433.25        12.92 o                         
  -1   6   5        661.42        614.26        13.94 o                         
   0   6   5        954.31        932.35        20.97 o                         
   1   6   5         22.05         20.45         0.98 o                         
   2   6   5        383.68        389.45         6.94 o                         
   3   6   5         40.96         40.90         2.67 o                         
   4   6   5         20.11         21.90         6.09 o                         
  -4   7   5        131.70        120.54         3.29 o                         
  -3   7   5        177.73        191.65         5.32 o                         
  -2   7   5         44.71         40.96         2.65 o                         
  -1   7   5        357.77        368.83         8.69 o                         
   0   7   5        187.48        176.39         6.49 o                         
   1   7   5        115.40        118.82         4.80 o                         
   2   7   5         46.42         49.36         1.86 o                         
   3   7   5        129.32        125.97         3.45 o                         
   4   7   5         14.59          8.44         3.15 o                         
  -3   8   5          8.18          9.34         2.99 o                         
  -2   8   5         14.60         12.75         2.16 o                         
  -1   8   5        184.57        179.51         6.76 o                         
   0   8   5        458.16        515.08        16.78 o                         
   1   8   5         40.64         40.03         2.91 o                         
   2   8   5        284.74        284.21        13.02 o                         
   3   8   5         78.46         81.09         4.44 o                         
  -3   9   5         26.03         26.95         3.04 o                         
  -2   9   5         78.43         80.65         4.48 o                         
  -1   9   5        460.87        468.52        15.24 o                         
   0   9   5        891.51        932.24        29.57 o                         
   1   9   5        769.14        818.10        21.05 o                         
   2   9   5        174.67        193.34         9.53 o                         
   3   9   5         52.02         40.83         2.38 o                         
  -3  10   5          9.16         10.22         3.30 o                         
  -2  10   5        159.29        169.84         6.74 o                         
  -1  10   5        124.86        129.73         4.95 o                         
   0  10   5         47.96         56.95         3.73 o                         
   1  10   5        218.76        238.27        11.35 o                         
   2  10   5         93.65        118.70         7.27 o                         
   3  10   5         49.29          6.23         5.49 o                         
   1  11   5        295.31        332.65        15.07 o                         
   2  11   5         15.21         14.36         6.60 o                         
   1  12   5         16.24         14.18         4.00 o                         
  -2 -12   6          5.81         -4.82         4.82 o                         
   0 -12   6         30.91         27.99         2.61 o                         
   1 -12   6        345.58        335.69         9.97 o                         
  -2 -11   6          1.81         -2.02         2.02 o                         
  -1 -11   6         60.23         56.50         7.56 o                         
   0 -11   6         61.74         58.85         3.06 o                         
   1 -11   6         61.75         67.93         3.39 o                         
   2 -11   6        152.71        148.52         4.75 o                         
  -3 -10   6         10.91          7.13         2.29 o                         
  -2 -10   6        105.47        102.63         3.01 o                         
  -1 -10   6        774.31        757.67        24.23 o                         
   0 -10   6         81.96         87.98         3.25 o                         
   1 -10   6         15.79         14.92         2.45 o                         
   2 -10   6        133.31        141.03         4.40 o                         
  -3  -9   6         85.92         87.98         5.33 o                         
  -2  -9   6         42.54         37.66         2.15 o                         
  -1  -9   6        106.23        104.96         2.70 o                         
   0  -9   6        133.33        128.67         5.63 o                         
   1  -9   6        188.75        193.85         5.37 o                         
   2  -9   6        139.34        152.90        10.22 o                         
   3  -9   6        133.60        124.89         5.90 o                         
  -3  -8   6         25.66         25.76         2.13 o                         
  -2  -8   6        138.49        131.64         3.36 o                         
  -1  -8   6        725.23        770.05        14.19 o                         
   0  -8   6          9.74         14.01         3.06 o                         
   1  -8   6         67.31         67.33         2.97 o                         
   2  -8   6        254.71        282.32         8.43 o                         
   3  -8   6        123.89        124.77         5.99 o                         
  -4  -7   6         56.99         45.36         2.25 o                         
  -3  -7   6         11.31          6.54         2.01 o                         
  -2  -7   6        764.80        770.16        14.31 o                         
  -1  -7   6        154.19        149.64         3.38 o                         
   0  -7   6        855.96        783.87        25.14 o                         
   1  -7   6        508.48        516.00        12.11 o                         
   2  -7   6        142.07        161.75         4.82 o                         
   3  -7   6         67.33         64.20         3.10 o                         
  -4  -6   6         48.31         45.43         2.41 o                         
  -3  -6   6        312.85        320.67         6.51 o                         
  -2  -6   6         90.14         95.38         2.87 o                         
  -1  -6   6        610.55        590.31        13.52 o                         
   0  -6   6        120.53        105.24         3.08 o                         
   1  -6   6        254.03        255.13         9.17 o                         
   2  -6   6        860.23        900.36        20.50 o                         
   3  -6   6        115.14        134.69         4.34 o                         
   4  -6   6         20.93         19.46         2.37 o                         
  -4  -5   6         66.85         64.98         2.52 o                         
  -3  -5   6        190.76        207.58         4.66 o                         
  -2  -5   6         41.27         45.89         3.80 o                         
  -1  -5   6        184.35        171.55         4.59 o                         
   0  -5   6        889.74        826.55        18.54 o                         
   1  -5   6        408.63        374.28         8.83 o                         
   2  -5   6          8.14          5.06         2.33 o                         
   3  -5   6        134.32        134.00         8.28 o                         
   4  -5   6         71.42         61.98         2.99 o                         
  -4  -4   6        265.94        275.19         6.36 o                         
  -3  -4   6        248.96        268.59         6.95 o                         
  -2  -4   6        135.69        136.10         4.16 o                         
  -1  -4   6        577.01        582.80        21.92 o                         
   0  -4   6       2129.99       2166.70        47.78 o                         
   1  -4   6        866.30        811.20        18.29 o                         
   2  -4   6        557.30        516.82        12.17 o                         
   3  -4   6        139.11        135.71         4.43 o                         
   4  -4   6          2.12          5.67         4.18 o                         
  -4  -3   6          4.00         -1.14         1.96 o                         
  -3  -3   6        173.03        178.62         5.18 o                         
  -2  -3   6        647.51        638.27        14.74 o                         
  -1  -3   6         39.65         42.86         3.67 o                         
   0  -3   6       1328.01       1233.33        33.60 o                         
   1  -3   6        265.77        288.64         6.27 o                         
   2  -3   6        287.11        294.19         5.50 o                         
   3  -3   6         50.98         52.74         2.67 o                         
   4  -3   6         27.01         21.75         4.94 o                         
  -4  -2   6         10.69          8.23         1.97 o                         
  -3  -2   6        541.53        562.08        13.18 o                         
  -2  -2   6         97.24        103.10         3.66 o                         
  -1  -2   6       1364.63       1193.63        26.64 o                         
   0  -2   6        203.34        195.61         4.63 o                         
   1  -2   6       1867.72       1778.43        34.86 o                         
   2  -2   6         25.08         23.79         1.67 o                         
   3  -2   6        273.08        273.41         6.24 o                         
   4  -2   6        161.35        157.40         4.20 o                         
  -4  -1   6         65.82         64.04         2.54 o                         
  -3  -1   6        511.98        505.95        10.54 o                         
  -2  -1   6       1040.64       1014.58        20.21 o                         
  -1  -1   6        176.15        165.00         4.03 o                         
   0  -1   6       1267.84       1171.45        24.02 o                         
   1  -1   6        176.24        164.09         4.17 o                         
   2  -1   6        586.28        546.97         9.58 o                         
   3  -1   6        297.52        288.90         7.13 o                         
   4  -1   6        210.26        207.19         5.03 o                         
  -4   0   6         89.50         86.53         2.83 o                         
  -3   0   6        210.19        212.12         5.00 o                         
  -2   0   6       1625.53       1500.75        29.60 o                         
  -1   0   6        609.25        525.41        14.18 o                         
   0   0   6        214.29        190.92         4.14 o                         
   1   0   6        133.74        132.76         4.03 o                         
   2   0   6         40.22         37.18         1.83 o                         
   3   0   6        115.42        109.72         3.41 o                         
   4   0   6         55.47         43.67         2.49 o                         
  -4   1   6         63.29         63.75         3.24 o                         
  -3   1   6        505.32        500.86        10.45 o                         
  -2   1   6       1016.45        983.33        19.61 o                         
  -1   1   6        178.22        168.49         3.67 o                         
   0   1   6       1277.34       1168.89        20.97 o                         
   1   1   6        164.97        160.70         3.59 o                         
   2   1   6        598.86        565.77         9.86 o                         
   3   1   6        291.73        286.72         6.49 o                         
   4   1   6        216.64        207.90         4.97 o                         
  -4   2   6         11.26          6.88         1.75 o                         
  -3   2   6        539.63        584.75        13.72 o                         
  -2   2   6         96.78        104.24         3.59 o                         
  -1   2   6       1335.27       1187.59        21.27 o                         
   0   2   6        195.05        186.45         5.63 o                         
   1   2   6       1875.23       1752.69        31.18 o                         
   2   2   6         26.50         22.83         2.11 o                         
   3   2   6        281.05        268.58         6.21 o                         
   4   2   6        161.32        160.08         4.17 o                         
  -3   3   6        181.77        193.69         8.67 o                         
  -2   3   6        646.71        630.50        15.91 o                         
  -1   3   6         37.20         46.33         2.06 o                         
   0   3   6       1301.12       1196.13        23.60 o                         
   1   3   6        270.01        275.09         8.50 o                         
   2   3   6        299.79        303.96         5.64 o                         
   3   3   6         50.60         52.29         2.50 o                         
   4   3   6         27.87         22.33         2.70 o                         
  -4   4   6        269.48        283.53         7.25 o                         
  -3   4   6        251.13        271.69         7.06 o                         
  -2   4   6        145.56        142.18         4.20 o                         
  -1   4   6        578.08        588.22        17.31 o                         
   0   4   6       2161.52       2248.72        43.90 o                         
   1   4   6        875.38        838.02        14.13 o                         
   2   4   6        557.43        530.27        15.51 o                         
   3   4   6        140.75        143.72         4.47 o                         
   4   4   6          1.78          0.30         2.08 o                         
  -4   5   6         67.70         61.55         2.54 o                         
  -3   5   6        185.09        193.21         5.41 o                         
  -2   5   6         40.50         37.01         1.80 o                         
  -1   5   6        197.34        190.94         5.47 o                         
   0   5   6        910.26        862.06        17.13 o                         
   1   5   6        406.51        358.93         6.33 o                         
   2   5   6          7.94          4.43         1.58 o                         
   3   5   6        132.67        137.24         4.75 o                         
   4   5   6         71.40         60.11         2.66 o                         
  -4   6   6         47.26         40.97         4.55 o                         
  -3   6   6        309.12        321.22         7.92 o                         
  -2   6   6         92.50         95.52         4.58 o                         
  -1   6   6        621.23        624.97        14.24 o                         
   0   6   6        116.71        108.72         3.06 o                         
   1   6   6        248.02        249.28         4.49 o                         
   2   6   6        868.06        905.73        15.33 o                         
   3   6   6        115.44        129.02         4.15 o                         
   4   6   6         21.27         18.23         2.27 o                         
  -4   7   6         60.38         48.29         2.42 o                         
  -3   7   6          9.66          8.65         2.46 o                         
  -2   7   6        748.32        746.41        15.02 o                         
  -1   7   6        156.49        148.71         4.21 o                         
   0   7   6        846.03        846.19        27.02 o                         
   1   7   6        510.39        515.84        13.66 o                         
   2   7   6        139.96        152.18         3.20 o                         
   3   7   6         68.13         68.69         2.64 o                         
  -3   8   6         25.04         25.33         2.57 o                         
  -2   8   6        140.64        138.09         5.43 o                         
  -1   8   6        739.92        763.93        17.21 o                         
   0   8   6          7.58         11.40         3.09 o                         
   1   8   6         66.01         79.85         3.52 o                         
   2   8   6        256.40        264.54         7.69 o                         
   3   8   6        116.93        119.25         3.58 o                         
  -3   9   6         86.03         91.88         5.06 o                         
  -2   9   6         42.86         39.45         3.59 o                         
  -1   9   6        103.34        109.79         4.92 o                         
   0   9   6        131.13        129.90         5.49 o                         
   1   9   6        192.20        214.94        11.96 o                         
   2   9   6        146.80        168.56         8.53 o                         
   3   9   6        133.95        119.06         3.49 o                         
  -3  10   6         10.92         11.02         3.60 o                         
  -2  10   6        104.25        109.23         5.27 o                         
  -1  10   6        786.13        823.69        26.21 o                         
   0  10   6         82.36        100.97         4.73 o                         
   1  10   6         17.53         28.68         3.85 o                         
   2  10   6        133.24        169.96         9.30 o                         
   3  10   6         28.19          1.86         6.24 o                         
  -2  11   6          1.75          0.32         4.03 o                         
  -1  11   6         60.99         54.21         2.91 o                         
   0  11   6         65.74         64.46         4.04 o                         
   1  11   6         60.99         72.35         5.24 o                         
   2  11   6        151.65        198.85        11.29 o                         
   0  12   6         31.30         42.88         3.88 o                         
   1  12   6        342.44        336.62        15.18 o                         
   0  13   6        239.06        233.08        10.74 o                         
   0 -12   7         27.79         25.51         4.50 o                         
   1 -12   7         17.08          7.50         3.22 o                         
  -2 -11   7         45.16         36.00         2.51 o                         
  -1 -11   7        166.61        175.17         7.22 o                         
   0 -11   7        187.49        184.54         5.29 o                         
   1 -11   7         59.74         66.59         3.49 o                         
   2 -11   7         98.42         97.78         3.89 o                         
  -3 -10   7         79.75         64.00         2.79 o                         
  -2 -10   7         85.46         82.96         4.20 o                         
  -1 -10   7         75.42         69.68         4.44 o                         
   0 -10   7        687.84        743.25        16.93 o                         
   1 -10   7        130.99        136.36         4.37 o                         
   2 -10   7        149.83        170.68         6.58 o                         
  -3  -9   7         45.64         44.43         2.47 o                         
  -2  -9   7        104.48         90.85         2.74 o                         
  -1  -9   7        440.50        459.37         8.73 o                         
   0  -9   7         14.76         12.22         3.17 o                         
   1  -9   7        131.40        129.65         4.36 o                         
   2  -9   7         31.87         32.93         2.67 o                         
   3  -9   7         22.63         17.64         2.47 o                         
  -3  -8   7          9.33          7.16         2.00 o                         
  -2  -8   7        162.99        165.11         3.86 o                         
  -1  -8   7        222.55        228.10         4.74 o                         
   0  -8   7        140.39        133.42         5.69 o                         
   1  -8   7         98.54        101.33         3.64 o                         
   2  -8   7        126.21        138.07         5.00 o                         
   3  -8   7        100.79        103.60         3.65 o                         
  -4  -7   7         10.11          6.04         1.89 o                         
  -3  -7   7        114.26        121.57         3.93 o                         
  -2  -7   7         50.55         48.29         2.27 o                         
  -1  -7   7        210.11        213.95        13.90 o                         
   0  -7   7        149.37        152.26         4.09 o                         
   1  -7   7        478.42        504.23        16.85 o                         
   2  -7   7        293.95        323.66         8.16 o                         
   3  -7   7          2.63          3.49         2.34 o                         
  -4  -6   7         13.60         15.94         1.94 o                         
  -3  -6   7          3.62         -0.08         1.88 o                         
  -2  -6   7        427.48        431.05        11.93 o                         
  -1  -6   7        510.66        498.34        11.59 o                         
   0  -6   7        249.43        238.61         9.57 o                         
   1  -6   7        286.77        273.42         6.70 o                         
   2  -6   7        237.57        241.59         8.52 o                         
   3  -6   7          4.18          2.41         2.46 o                         
   4  -6   7         32.90         23.83         2.45 o                         
  -4  -5   7        149.93        150.86         3.67 o                         
  -3  -5   7         79.54         93.16         3.57 o                         
  -2  -5   7         95.33         98.69         3.51 o                         
  -1  -5   7       1144.28       1144.11        25.57 o                         
   0  -5   7         52.27         37.81         2.34 o                         
   1  -5   7       1084.85       1059.95        23.72 o                         
   2  -5   7         76.06         65.67         3.21 o                         
   3  -5   7        203.03        198.30         6.66 o                         
   4  -5   7         36.52         32.10         2.61 o                         
  -4  -4   7          5.52         -0.19         1.98 o                         
  -3  -4   7         80.39         83.14         6.34 o                         
  -2  -4   7        630.98        602.53        20.09 o                         
  -1  -4   7        502.59        466.00        11.58 o                         
   0  -4   7        600.46        598.07        13.65 o                         
   1  -4   7        517.20        464.66        10.86 o                         
   2  -4   7        196.89        194.03         4.38 o                         
   3  -4   7         14.21         13.59         4.59 o                         
   4  -4   7         28.64         25.53         3.12 o                         
  -4  -3   7         19.53         20.89         2.07 o                         
  -3  -3   7         89.70         90.24         3.50 o                         
  -2  -3   7        324.74        326.35         8.05 o                         
  -1  -3   7         20.13          9.61         2.02 o                         
   0  -3   7        114.16        102.53         3.35 o                         
   1  -3   7        385.33        368.49         7.79 o                         
   2  -3   7        366.67        352.36         6.47 o                         
   3  -3   7        358.91        359.86         7.84 o                         
   4  -3   7        149.93        130.23         3.67 o                         
  -4  -2   7        143.94        133.32         4.42 o                         
  -3  -2   7         21.17         18.24         2.49 o                         
  -2  -2   7         97.24         99.24         4.61 o                         
  -1  -2   7         99.82        105.31         3.53 o                         
   0  -2   7        310.59        292.99         6.39 o                         
   1  -2   7       2020.91       2047.77        40.11 o                         
   2  -2   7        391.56        351.86         9.25 o                         
   3  -2   7        485.65        481.58        11.61 o                         
   4  -2   7         90.35         82.65         3.01 o                         
  -4  -1   7         10.31          5.64         2.88 o                         
  -3  -1   7        504.68        502.75        12.41 o                         
  -2  -1   7         64.84         58.50         2.43 o                         
  -1  -1   7        867.06        794.60        21.39 o                         
   0  -1   7       1707.50       1626.51        48.68 o                         
   1  -1   7        586.50        537.47        11.02 o                         
   2  -1   7         24.97         27.49         2.51 o                         
   3  -1   7         37.31         31.51         2.41 o                         
   4  -1   7        146.94        140.25         3.85 o                         
  -4   0   7        133.88        133.20         5.51 o                         
  -3   0   7        481.85        480.77        10.04 o                         
  -2   0   7        137.05        156.85         4.00 o                         
  -1   0   7        698.93        627.33        11.51 o                         
   0   0   7       2758.63       2529.23        44.82 o                         
   1   0   7         29.47         23.85         1.81 o                         
   2   0   7        149.08        143.77         3.24 o                         
   3   0   7         10.62         11.84         2.18 o                         
   4   0   7         91.15         70.27         3.95 o                         
  -4   1   7          7.80          6.80         1.93 o                         
  -3   1   7        494.90        496.52        10.34 o                         
  -2   1   7         65.52         62.68         2.51 o                         
  -1   1   7        854.32        746.78        13.58 o                         
   0   1   7       1736.09       1608.76        28.68 o                         
   1   1   7        587.21        531.97         9.88 o                         
   2   1   7         23.65         24.24         2.09 o                         
   3   1   7         40.46         34.91         2.48 o                         
   4   1   7        147.29        133.46         3.78 o                         
  -4   2   7        140.67        135.43         3.74 o                         
  -3   2   7         24.62         22.64         2.12 o                         
  -2   2   7         98.28        103.20         3.09 o                         
  -1   2   7        102.67        107.68         3.32 o                         
   0   2   7        319.14        295.67         5.81 o                         
   1   2   7       2041.87       2089.78        38.00 o                         
   2   2   7        383.34        348.50         6.37 o                         
   3   2   7        495.70        491.43        10.33 o                         
   4   2   7         90.18         83.33         3.26 o                         
  -4   3   7         17.97         19.72         2.67 o                         
  -3   3   7         99.77         99.34         3.66 o                         
  -2   3   7        317.26        342.42         8.45 o                         
  -1   3   7         20.36         14.79         1.59 o                         
   0   3   7        120.48        111.39         2.79 o                         
   1   3   7        398.84        371.49         7.82 o                         
   2   3   7        375.22        351.87         5.99 o                         
   3   3   7        353.92        365.33         7.90 o                         
   4   3   7        148.51        127.03         3.56 o                         
  -4   4   7          4.72          0.22         2.46 o                         
  -3   4   7         80.37         77.93         3.28 o                         
  -2   4   7        647.40        617.69        12.52 o                         
  -1   4   7        502.32        459.57        20.14 o                         
   0   4   7        623.38        638.95        16.84 o                         
   1   4   7        516.66        474.31        10.32 o                         
   2   4   7        196.07        193.28         3.90 o                         
   3   4   7         13.37         13.29         2.11 o                         
   4   4   7         26.70         26.19         3.08 o                         
  -4   5   7        147.49        147.05         4.71 o                         
  -3   5   7         76.69         83.89         6.67 o                         
  -2   5   7         95.54         96.39         2.85 o                         
  -1   5   7       1150.75       1113.33        29.02 o                         
   0   5   7         53.90         40.20         1.85 o                         
   1   5   7       1068.96       1003.16        16.85 o                         
   2   5   7         73.24         70.55         2.67 o                         
   3   5   7        201.55        202.22         5.51 o                         
   4   5   7         34.55         23.13         2.29 o                         
  -4   6   7         14.30          7.84         1.92 o                         
  -3   6   7          3.57          2.27         2.92 o                         
  -2   6   7        430.49        424.89        10.11 o                         
  -1   6   7        518.52        496.19        13.50 o                         
   0   6   7        240.16        235.61         5.15 o                         
   1   6   7        305.20        283.82         5.79 o                         
   2   6   7        237.85        244.86         4.72 o                         
   3   6   7          5.33          5.41         2.36 o                         
   4   6   7         33.25         27.65         2.38 o                         
  -4   7   7         10.42          4.33         1.99 o                         
  -3   7   7        119.59        130.74         4.19 o                         
  -2   7   7         54.26         50.37         2.08 o                         
  -1   7   7        206.86        201.69         5.28 o                         
   0   7   7        151.07        157.06         3.66 o                         
   1   7   7        483.71        479.55        15.42 o                         
   2   7   7        289.53        314.77         5.73 o                         
   3   7   7          2.06         -1.72         2.16 o                         
  -3   8   7          9.60          8.72         2.37 o                         
  -2   8   7        160.59        160.12         5.23 o                         
  -1   8   7        223.22        224.44         5.69 o                         
   0   8   7        134.34        145.97         4.85 o                         
   1   8   7         99.82        103.93         6.51 o                         
   2   8   7        129.66        137.83         3.61 o                         
   3   8   7        100.06        101.24         7.54 o                         
  -3   9   7         44.58         39.46         4.72 o                         
  -2   9   7        106.44        102.68         3.01 o                         
  -1   9   7        455.00        477.88        15.71 o                         
   0   9   7         16.18         15.51         2.42 o                         
   1   9   7        132.79        135.70         4.73 o                         
   2   9   7         29.05         32.98         4.26 o                         
   3   9   7         23.12         19.20         2.41 o                         
  -2  10   7         84.43         83.64         6.42 o                         
  -1  10   7         78.42         79.57         4.25 o                         
   0  10   7        687.39        706.53        18.21 o                         
   1  10   7        127.23        151.25         5.04 o                         
   2  10   7        151.09        218.43        11.27 o                         
  -2  11   7         46.62         40.85         2.97 o                         
  -1  11   7        170.51        174.06         6.58 o                         
   0  11   7        187.66        195.65         5.88 o                         
   1  11   7         60.03         74.47         5.32 o                         
   2  11   7         99.79        155.15         9.82 o                         
   0  12   7         27.32         27.83         3.76 o                         
   1  12   7         16.84         13.57         3.55 o                         
  -1 -12   8         91.57         69.29         3.67 o                         
   0 -12   8         27.24         20.69         3.24 o                         
   1 -12   8         90.85         82.95         4.05 o                         
  -2 -11   8          0.00         -0.80         2.56 o                         
  -1 -11   8        106.04        108.64         5.72 o                         
   0 -11   8        279.57        306.96         7.75 o                         
   1 -11   8        189.39        198.56         5.79 o                         
   2 -11   8         20.41         15.22         2.74 o                         
  -3 -10   8         16.82         16.08         2.41 o                         
  -2 -10   8        162.84        170.74         5.01 o                         
  -1 -10   8         94.22         87.63         2.35 o                         
   0 -10   8         67.86         60.85         4.20 o                         
   1 -10   8          0.62          0.00         2.38 o                         
   2 -10   8         13.21         12.82         2.60 o                         
  -3  -9   8         15.60         17.15         2.18 o                         
  -2  -9   8        592.53        606.70        11.42 o                         
  -1  -9   8        160.69        168.02         3.81 o                         
   0  -9   8         45.78         37.91         3.76 o                         
   1  -9   8         36.64         37.97         2.72 o                         
   2  -9   8         81.35         88.69         3.55 o                         
   3  -9   8        134.25        117.76         3.83 o                         
  -3  -8   8        114.66        106.85         3.11 o                         
  -2  -8   8        180.27        168.92         3.98 o                         
  -1  -8   8        297.71        304.88         6.08 o                         
   0  -8   8         21.01         16.65         3.25 o                         
   1  -8   8         19.50         19.90         2.53 o                         
   2  -8   8        297.23        308.77         7.78 o                         
   3  -8   8         21.11         15.41         5.52 o                         
  -4  -7   8         42.58         31.76         2.01 o                         
  -3  -7   8         67.78         68.78         3.43 o                         
  -2  -7   8        532.01        517.06        12.13 o                         
  -1  -7   8        150.94        150.82         4.34 o                         
   0  -7   8         82.55         76.77         5.25 o                         
   1  -7   8       1639.27       1650.18        51.96 o                         
   2  -7   8        104.56        108.64         3.93 o                         
   3  -7   8         14.16         15.81         5.15 o                         
  -4  -6   8         13.64          8.65         1.87 o                         
  -3  -6   8         50.10         51.70         2.34 o                         
  -2  -6   8         11.34          8.10         2.29 o                         
  -1  -6   8        556.39        529.24        12.27 o                         
   0  -6   8        921.48        844.92        22.49 o                         
   1  -6   8        425.31        392.27        22.91 o                         
   2  -6   8        259.62        243.78         6.50 o                         
   3  -6   8         48.77         50.34         2.93 o                         
  -4  -5   8         68.15         65.46         2.46 o                         
  -3  -5   8         50.92         55.66         2.97 o                         
  -2  -5   8        119.77        115.34         3.83 o                         
  -1  -5   8        820.60        829.04        18.77 o                         
   0  -5   8         29.05         26.19         2.91 o                         
   1  -5   8        447.16        420.33         9.91 o                         
   2  -5   8         82.42         90.85         6.96 o                         
   3  -5   8         80.94         83.23         3.48 o                         
   4  -5   8        223.49        194.44         6.18 o                         
  -4  -4   8         40.62         34.52         2.74 o                         
  -3  -4   8         51.89         57.59         2.97 o                         
  -2  -4   8         54.15         49.72         2.81 o                         
  -1  -4   8       1294.39       1178.13        26.37 o                         
   0  -4   8        161.85        139.68         4.05 o                         
   1  -4   8        395.13        370.47         8.86 o                         
   2  -4   8        644.32        657.27        15.01 o                         
   3  -4   8         17.78         14.61         2.56 o                         
   4  -4   8         18.49         16.98         3.07 o                         
  -4  -3   8        238.37        242.23         5.16 o                         
  -3  -3   8        126.09        134.92         4.33 o                         
  -2  -3   8        294.03        297.89         7.49 o                         
  -1  -3   8        656.99        635.98        14.63 o                         
   0  -3   8       1259.00       1125.00        25.19 o                         
   1  -3   8        887.99        808.87        16.23 o                         
   2  -3   8        253.27        245.60         4.82 o                         
   3  -3   8          6.53          3.36         2.78 o                         
   4  -3   8          1.83         -0.54         1.99 o                         
  -4  -2   8        219.34        211.21         6.74 o                         
  -3  -2   8        739.86        747.54        17.16 o                         
  -2  -2   8        119.36        106.48         3.70 o                         
  -1  -2   8        229.93        208.32         5.61 o                         
   0  -2   8        567.53        557.98        11.42 o                         
   1  -2   8        490.48        492.29        10.17 o                         
   2  -2   8        514.31        471.58         8.35 o                         
   3  -2   8          3.30         -1.38         2.06 o                         
   4  -2   8         31.11         22.85         2.22 o                         
  -4  -1   8         15.05         15.58         2.32 o                         
  -3  -1   8        317.19        325.23         7.08 o                         
  -2  -1   8        214.32        209.00         5.79 o                         
  -1  -1   8        176.88        155.50         3.94 o                         
   0  -1   8       4189.46       4260.76        75.21 o                         
   1  -1   8        249.04        220.44         5.09 o                         
   2  -1   8        594.16        583.34        10.18 o                         
   3  -1   8        786.72        765.62        15.51 o                         
   4  -1   8         77.18         69.10         2.82 o                         
  -4   0   8         21.18         18.56         1.73 o                         
  -3   0   8          3.78          4.19         1.96 o                         
  -2   0   8        744.64        703.26        14.25 o                         
  -1   0   8       1632.50       1491.20        26.63 o                         
   0   0   8         74.67         64.86         2.24 o                         
   1   0   8        737.00        790.58        14.43 o                         
   2   0   8        145.90        123.32         2.94 o                         
   3   0   8       1441.64       1429.74        24.02 o                         
   4   0   8          0.41         -0.45         2.14 o                         
  -4   1   8         14.54         14.97         1.98 o                         
  -3   1   8        312.64        330.60         7.20 o                         
  -2   1   8        209.38        200.88         4.82 o                         
  -1   1   8        174.55        151.13         3.79 o                         
   0   1   8       4173.36       4199.24        74.19 o                         
   1   1   8        241.39        211.04         4.48 o                         
   2   1   8        582.81        571.03         9.99 o                         
   3   1   8        775.29        760.38        13.08 o                         
   4   1   8         79.50         71.89         2.80 o                         
  -4   2   8        224.63        218.15         5.14 o                         
  -3   2   8        735.35        770.01        28.77 o                         
  -2   2   8        114.39        110.79         3.25 o                         
  -1   2   8        225.15        197.69         4.19 o                         
   0   2   8        568.04        575.83        10.67 o                         
   1   2   8        492.44        500.12         9.36 o                         
   2   2   8        499.03        461.27         7.95 o                         
   3   2   8          2.88          3.05         1.80 o                         
   4   2   8         30.83         24.68         3.12 o                         
  -4   3   8        243.40        255.97         5.79 o                         
  -3   3   8        129.82        144.33         3.89 o                         
  -2   3   8        300.53        302.87         8.51 o                         
  -1   3   8        649.85        620.91        11.53 o                         
   0   3   8       1212.48       1115.51        39.70 o                         
   1   3   8        861.53        802.08        14.59 o                         
   2   3   8        257.20        244.17         4.42 o                         
   3   3   8          7.83          9.49         2.09 o                         
   4   3   8          2.07          3.93         2.07 o                         
  -4   4   8         39.98         38.60         2.65 o                         
  -3   4   8         52.70         57.15         5.03 o                         
  -2   4   8         56.25         54.48         2.23 o                         
  -1   4   8       1287.42       1202.32        21.58 o                         
   0   4   8        159.96        146.23         4.94 o                         
   1   4   8        398.15        373.52         7.90 o                         
   2   4   8        634.70        643.08        11.11 o                         
   3   4   8         18.49         16.92         1.79 o                         
   4   4   8         16.83         11.32         2.17 o                         
  -4   5   8         66.30         66.44         2.70 o                         
  -3   5   8         49.06         47.96         2.83 o                         
  -2   5   8        121.94        118.70         3.24 o                         
  -1   5   8        822.38        849.45        36.59 o                         
   0   5   8         32.13         32.67         1.86 o                         
   1   5   8        450.11        413.30         8.55 o                         
   2   5   8         85.79         98.30         2.60 o                         
   3   5   8         78.56         77.19         2.65 o                         
   4   5   8        228.45        198.74         4.86 o                         
  -4   6   8         13.56          9.43         2.32 o                         
  -3   6   8         53.11         55.01         3.04 o                         
  -2   6   8         10.68         10.86         1.77 o                         
  -1   6   8        561.09        532.03        23.95 o                         
   0   6   8        914.26        829.94        16.56 o                         
   1   6   8        418.89        390.87         6.90 o                         
   2   6   8        255.86        240.59         4.66 o                         
   3   6   8         48.25         46.85         2.77 o                         
  -4   7   8         41.13         33.87         2.19 o                         
  -3   7   8         63.47         68.38         5.77 o                         
  -2   7   8        535.77        517.32        14.49 o                         
  -1   7   8        148.14        149.95         4.29 o                         
   0   7   8         85.19         85.09         2.44 o                         
   1   7   8       1650.79       1696.55        40.42 o                         
   2   7   8         98.59        108.55         3.26 o                         
   3   7   8         13.89         16.31         2.48 o                         
  -3   8   8        109.60        106.41         3.79 o                         
  -2   8   8        176.98        167.77         4.32 o                         
  -1   8   8        297.54        291.32         7.14 o                         
   0   8   8         19.04         19.12         2.33 o                         
   1   8   8         21.92         24.54         2.60 o                         
   2   8   8        292.37        319.10         8.46 o                         
   3   8   8         20.60         22.04         4.70 o                         
  -3   9   8         15.82         18.55         3.59 o                         
  -2   9   8        594.53        591.70        12.03 o                         
  -1   9   8        156.91        161.69         4.46 o                         
   0   9   8         44.81         45.73         3.10 o                         
   1   9   8         37.00         37.91         2.82 o                         
   2   9   8         76.78         83.27         9.64 o                         
   3   9   8        134.15        116.06         3.94 o                         
  -3  10   8         16.32         12.52         5.11 o                         
  -2  10   8        163.33        174.14         7.70 o                         
  -1  10   8         85.47         78.04         4.10 o                         
   0  10   8         69.19         74.11         3.24 o                         
   1  10   8          0.60          2.31         2.55 o                         
   2  10   8         14.23         12.47         5.20 o                         
  -2  11   8          0.02          1.86         2.91 o                         
  -1  11   8        104.92         98.09         5.02 o                         
   0  11   8        275.17        297.11         8.27 o                         
   1  11   8        191.45        206.90         7.86 o                         
   2  11   8         19.49         22.83         5.79 o                         
  -1  12   8         92.66         88.30         9.21 o                         
   0  12   8         27.12         30.50         4.76 o                         
   1  12   8         92.60         85.05         5.24 o                         
  -1 -12   9        215.85        193.54         8.65 o                         
   0 -12   9         39.26         37.17         3.40 o                         
   1 -12   9        109.61         89.10         5.49 o                         
  -2 -11   9        136.16        133.77         4.02 o                         
  -1 -11   9         80.81        128.26         5.86 o                         
   0 -11   9          6.95          6.60         2.80 o                         
   1 -11   9        151.69        151.40         6.80 o                         
   2 -11   9         50.85         32.69         4.77 o                         
  -2 -10   9        239.88        244.22         5.32 o                         
  -1 -10   9         69.62         75.48         2.31 o                         
   0 -10   9         55.57         45.44         3.91 o                         
   1 -10   9         90.50         85.52         3.46 o                         
   2 -10   9         51.53         54.59         3.04 o                         
  -3  -9   9         89.52         88.15         3.20 o                         
  -2  -9   9         39.20         32.16         2.16 o                         
  -1  -9   9        425.53        439.17         9.97 o                         
   0  -9   9         23.70         18.49         3.62 o                         
   1  -9   9         53.70         59.63         3.09 o                         
   2  -9   9        111.37        124.29         4.16 o                         
   3  -9   9         68.60         53.17         2.83 o                         
  -3  -8   9         34.53         32.22         2.21 o                         
  -2  -8   9          9.03         11.80         1.92 o                         
  -1  -8   9        119.81        124.22         3.96 o                         
   0  -8   9        255.65        241.96         6.05 o                         
   1  -8   9        132.28        142.79         6.29 o                         
   2  -8   9         12.44         14.83         2.60 o                         
   3  -8   9         21.70         23.35         2.50 o                         
  -3  -7   9         41.17         46.71         2.38 o                         
  -2  -7   9         42.36         41.28         2.64 o                         
  -1  -7   9        125.54        121.48         3.89 o                         
   0  -7   9        723.77        693.69        15.82 o                         
   1  -7   9        481.66        492.89        11.51 o                         
   2  -7   9        149.09        164.61         4.93 o                         
   3  -7   9         60.95         54.74         2.85 o                         
  -4  -6   9         64.49         53.04         2.22 o                         
  -3  -6   9        192.97        208.39         5.71 o                         
  -2  -6   9        537.38        548.75        12.83 o                         
  -1  -6   9         30.45         34.45         2.51 o                         
   0  -6   9        764.45        719.19        16.36 o                         
   1  -6   9        285.07        269.63         6.73 o                         
   2  -6   9        270.76        261.78         6.85 o                         
   3  -6   9        227.06        219.51         6.98 o                         
  -4  -5   9          8.27          9.70         1.88 o                         
  -3  -5   9        341.97        375.93         9.73 o                         
  -2  -5   9        627.66        611.15        14.18 o                         
  -1  -5   9        204.84        205.31         5.50 o                         
   0  -5   9        100.20         85.49         4.62 o                         
   1  -5   9        191.42        179.89         4.92 o                         
   2  -5   9        107.33        105.81         3.02 o                         
   3  -5   9          9.26          7.75         2.50 o                         
   4  -5   9          5.52          6.38         2.21 o                         
  -4  -4   9          5.85          4.40         1.87 o                         
  -3  -4   9          3.74          3.73         3.13 o                         
  -2  -4   9        419.38        380.37        10.72 o                         
  -1  -4   9        121.02        134.50         4.15 o                         
   0  -4   9        225.89        228.63         5.96 o                         
   1  -4   9        315.37        291.24        10.15 o                         
   2  -4   9        471.21        440.05         7.90 o                         
   3  -4   9        448.02        453.47         9.60 o                         
   4  -4   9         48.03         42.87         2.60 o                         
  -4  -3   9         52.28         44.48         4.82 o                         
  -3  -3   9         59.42         64.13         3.11 o                         
  -2  -3   9        149.83        139.03         4.56 o                         
  -1  -3   9         25.77         33.32         2.46 o                         
   0  -3   9       2100.06       1952.49        43.24 o                         
   1  -3   9        532.41        495.65        10.26 o                         
   2  -3   9        218.49        209.17         4.30 o                         
   3  -3   9          9.43         10.41         2.17 o                         
   4  -3   9          4.42          3.47         2.03 o                         
  -3  -2   9        120.51        120.71         4.01 o                         
  -2  -2   9        101.94        108.23         3.22 o                         
  -1  -2   9       1815.12       1673.78        65.30 o                         
   0  -2   9       1141.98       1050.25        25.36 o                         
   1  -2   9        776.11        702.76        14.24 o                         
   2  -2   9        135.26        145.92         3.32 o                         
   3  -2   9         57.27         57.06         3.74 o                         
   4  -2   9        111.41         97.15         4.04 o                         
  -4  -1   9         81.55         83.94         6.50 o                         
  -3  -1   9         32.73         30.76         3.46 o                         
  -2  -1   9         54.01         54.41         2.34 o                         
  -1  -1   9        702.59        624.77        12.75 o                         
   0  -1   9        697.03        743.63        13.61 o                         
   1  -1   9        354.40        326.11         7.08 o                         
   2  -1   9       1202.14       1151.73        19.43 o                         
   3  -1   9        126.16        130.87         3.17 o                         
   4  -1   9         98.82         87.43         3.01 o                         
  -4   0   9        126.78        128.45         4.25 o                         
  -3   0   9          6.16          6.60         1.88 o                         
  -2   0   9        652.94        644.51        13.13 o                         
  -1   0   9        241.76        223.66         4.68 o                         
   0   0   9        605.88        592.67        10.99 o                         
   1   0   9       1409.69       1420.54        25.44 o                         
   2   0   9        560.44        540.49         9.49 o                         
   3   0   9        590.03        584.23        10.24 o                         
   4   0   9         92.36         86.47         3.17 o                         
  -4   1   9         78.33         85.81         2.94 o                         
  -3   1   9         34.16         29.27         2.44 o                         
  -2   1   9         52.36         51.53         2.41 o                         
  -1   1   9        692.22        614.21        11.35 o                         
   0   1   9        689.37        727.39        13.31 o                         
   1   1   9        353.85        328.04         6.47 o                         
   2   1   9       1214.86       1149.64        19.40 o                         
   3   1   9        130.40        128.90         3.16 o                         
   4   1   9         90.44         75.79         2.86 o                         
  -4   2   9         66.93         61.71         2.58 o                         
  -3   2   9        126.46        130.89         3.67 o                         
  -2   2   9        105.14        115.13         4.05 o                         
  -1   2   9       1800.31       1671.39        29.81 o                         
   0   2   9       1113.36       1025.00        22.19 o                         
   1   2   9        767.08        698.01        23.13 o                         
   2   2   9        132.91        137.27         2.95 o                         
   3   2   9         51.70         50.97         2.23 o                         
   4   2   9        105.93         92.79         3.09 o                         
  -4   3   9         54.72         53.67         2.36 o                         
  -3   3   9         62.59         65.53         2.63 o                         
  -2   3   9        153.96        146.53         3.46 o                         
  -1   3   9         29.34         33.22         2.42 o                         
   0   3   9       2144.84       2012.91        35.78 o                         
   1   3   9        522.33        484.19         9.15 o                         
   2   3   9        227.66        213.33         4.51 o                         
   3   3   9         10.37          8.42         2.14 o                         
   4   3   9          3.83          2.58         2.12 o                         
  -4   4   9          6.16          9.14         2.10 o                         
  -3   4   9          3.14          1.75         1.88 o                         
  -2   4   9        400.39        380.15         7.32 o                         
  -1   4   9        120.65        131.12         4.16 o                         
   0   4   9        222.34        223.79         4.77 o                         
   1   4   9        306.02        277.44         5.53 o                         
   2   4   9        482.80        457.59         7.57 o                         
   3   4   9        461.66        474.82         8.45 o                         
   4   4   9         47.31         35.72         2.35 o                         
  -4   5   9          8.89          4.33         2.02 o                         
  -3   5   9        344.90        372.11         8.03 o                         
  -2   5   9        629.48        614.89        11.39 o                         
  -1   5   9        198.35        202.08         4.30 o                         
   0   5   9         99.21         95.54         2.54 o                         
   1   5   9        194.77        187.02         4.49 o                         
   2   5   9        105.15        104.55         2.65 o                         
   3   5   9          8.26         10.61         1.81 o                         
   4   5   9          5.22          1.44         2.59 o                         
  -4   6   9         65.89         52.61         2.42 o                         
  -3   6   9        193.87        198.03         5.48 o                         
  -2   6   9        545.02        557.51        11.47 o                         
  -1   6   9         28.98         30.11         1.82 o                         
   0   6   9        758.27        704.17        15.92 o                         
   1   6   9        287.47        281.35         5.21 o                         
   2   6   9        281.32        282.49         5.32 o                         
   3   6   9        226.03        214.72         4.34 o                         
  -3   7   9         42.92         41.25         2.65 o                         
  -2   7   9         43.04         42.73         2.13 o                         
  -1   7   9        121.76        123.72         2.99 o                         
   0   7   9        705.52        675.66        15.04 o                         
   1   7   9        467.20        486.27         8.45 o                         
   2   7   9        149.35        154.36         5.13 o                         
   3   7   9         60.21         58.98         5.47 o                         
  -3   8   9         34.82         32.80         2.74 o                         
  -2   8   9          8.65          6.49         1.89 o                         
  -1   8   9        131.13        137.45         7.76 o                         
   0   8   9        249.65        258.65         5.62 o                         
   1   8   9        121.64        135.42         4.72 o                         
   2   8   9         11.68         10.99         1.80 o                         
   3   8   9         22.68         23.32         3.26 o                         
  -3   9   9         90.69         88.02         7.75 o                         
  -2   9   9         37.80         36.68         2.26 o                         
  -1   9   9        417.44        417.08         8.67 o                         
   0   9   9         26.92         25.25         2.52 o                         
   1   9   9         52.72         60.28         3.18 o                         
   2   9   9        107.70        115.18         7.57 o                         
   3   9   9         71.39         41.25         2.99 o                         
  -2  10   9        250.42        270.41         7.23 o                         
  -1  10   9         68.53         84.18         3.44 o                         
   0  10   9         54.75         54.98         6.93 o                         
   1  10   9         90.36         89.87         3.80 o                         
   2  10   9         50.42         58.77        13.34 o                         
  -2  11   9        141.64        129.37         4.86 o                         
  -1  11   9         83.28         75.76         3.35 o                         
   0  11   9          6.90          5.68         2.70 o                         
   1  11   9        154.13        152.32         5.13 o                         
   2  11   9         47.29         42.79         5.57 o                         
  -1  12   9        211.98        193.11         5.96 o                         
   0  12   9         40.51         39.97         2.92 o                         
   1  12   9        106.84         81.94         5.24 o                         
  -1 -12  10        118.98         73.99         7.00 o                         
   0 -12  10         37.75         26.43         3.33 o                         
  -2 -11  10         94.97         79.96         3.49 o                         
  -1 -11  10         35.59         33.45         4.28 o                         
   0 -11  10          9.34         17.42         4.53 o                         
   1 -11  10         25.79         19.20         2.87 o                         
  -2 -10  10         13.02         16.85         2.35 o                         
  -1 -10  10         63.62         55.53         2.62 o                         
   0 -10  10        168.00        171.97         7.24 o                         
   1 -10  10        109.73        110.92         6.43 o                         
   2 -10  10        309.40        310.87         9.48 o                         
  -3  -9  10        139.64        134.10         3.57 o                         
  -2  -9  10        109.53        109.53         3.65 o                         
  -1  -9  10         76.78         90.98         6.18 o                         
   0  -9  10        102.43        104.06         5.29 o                         
   1  -9  10        266.84        255.06         6.61 o                         
   2  -9  10         33.19         38.49         2.84 o                         
  -3  -8  10        302.73        295.73         6.10 o                         
  -2  -8  10        322.92        330.03        14.87 o                         
   0  -8  10         39.23         37.56         2.27 o                         
   1  -8  10         15.31         15.06         3.57 o                         
   2  -8  10         20.64         18.99         2.58 o                         
   3  -8  10         60.02         57.81         2.85 o                         
  -3  -7  10         52.35         54.00         2.37 o                         
  -2  -7  10        164.84        164.34         4.77 o                         
  -1  -7  10        147.10        136.32         4.21 o                         
   0  -7  10        385.49        365.74         8.83 o                         
   1  -7  10        126.30        123.07         3.84 o                         
   2  -7  10         40.70         42.39         2.91 o                         
   3  -7  10         40.25         34.76         2.62 o                         
  -4  -6  10         16.07         13.10         1.86 o                         
  -3  -6  10        190.38        190.74         5.36 o                         
  -2  -6  10        217.19        222.46         6.18 o                         
  -1  -6  10         33.89         35.53         2.56 o                         
   0  -6  10       2268.12       2205.25        52.48 o                         
   1  -6  10        313.88        319.16        10.94 o                         
   2  -6  10         55.67         50.02         2.85 o                         
   3  -6  10        171.47        172.46         4.94 o                         
  -4  -5  10         54.33         49.93         2.25 o                         
  -3  -5  10         22.66         26.02         2.51 o                         
  -2  -5  10         65.90         66.44         3.09 o                         
  -1  -5  10        570.39        567.07        13.21 o                         
   0  -5  10         77.62         71.00         2.98 o                         
   1  -5  10       1372.78       1312.18        49.63 o                         
   2  -5  10         66.89         70.99         2.59 o                         
   3  -5  10         20.73         21.45         2.53 o                         
  -4  -4  10         36.60         37.21         2.20 o                         
  -3  -4  10         52.50         54.18         5.93 o                         
  -2  -4  10         43.78         46.45         2.73 o                         
  -1  -4  10        344.90        343.19        11.04 o                         
   0  -4  10        957.10        893.72        20.24 o                         
   1  -4  10        320.02        303.60         7.60 o                         
   2  -4  10        188.60        199.76         4.15 o                         
   3  -4  10        324.04        323.42         7.15 o                         
   4  -4  10         57.33         55.16         2.70 o                         
  -4  -3  10        135.82        134.29         4.09 o                         
  -3  -3  10         23.31         25.52         2.49 o                         
  -2  -3  10        456.77        442.47        19.77 o                         
  -1  -3  10        279.57        262.37         9.82 o                         
   0  -3  10        643.26        619.97        14.36 o                         
   1  -3  10         14.73         11.15         1.89 o                         
   2  -3  10         68.89         74.70         2.43 o                         
   3  -3  10         20.68         21.24         2.66 o                         
   4  -3  10         84.73         67.33         2.64 o                         
  -4  -2  10         21.74         23.08         2.45 o                         
  -3  -2  10         95.83        100.99         3.69 o                         
  -2  -2  10        314.44        281.94         6.33 o                         
  -1  -2  10       1090.38       1000.22        35.21 o                         
   0  -2  10        135.01        134.92         3.68 o                         
   1  -2  10        580.73        570.61        11.72 o                         
   2  -2  10        242.06        226.35         6.49 o                         
   3  -2  10         71.26         74.76         2.43 o                         
   4  -2  10         67.35         56.66         2.52 o                         
  -4  -1  10        182.63        180.00         5.04 o                         
  -3  -1  10        115.78        121.00         3.43 o                         
  -2  -1  10        175.66        174.67         7.73 o                         
  -1  -1  10        936.39        871.89        15.89 o                         
   0  -1  10        216.49        223.66         4.70 o                         
   1  -1  10        303.40        283.89         9.64 o                         
   2  -1  10       1004.88        957.60        21.18 o                         
   3  -1  10         93.81         94.40         2.76 o                         
   4  -1  10         19.01         12.41         2.18 o                         
  -4   0  10         11.04          9.83         1.88 o                         
  -3   0  10         41.84         43.20         2.27 o                         
  -2   0  10         83.37         82.40         2.81 o                         
  -1   0  10        830.89        851.70        15.51 o                         
   0   0  10        204.89        207.71         6.27 o                         
   1   0  10        125.40        117.33         3.06 o                         
   2   0  10       1405.47       1332.56        22.41 o                         
   3   0  10          4.98          6.52         1.83 o                         
   4   0  10         57.88         47.20         4.86 o                         
  -4   1  10        180.36        180.38         4.72 o                         
  -3   1  10        120.18        117.25         3.62 o                         
  -2   1  10        168.89        166.99         4.87 o                         
  -1   1  10        942.11        899.38        17.13 o                         
   0   1  10        210.44        209.84         5.99 o                         
   1   1  10        309.86        294.95         5.92 o                         
   2   1  10       1011.82       1000.33        16.97 o                         
   3   1  10         83.84         87.29         2.62 o                         
   4   1  10         21.16         21.39         3.45 o                         
  -4   2  10         21.34         19.80         2.08 o                         
  -3   2  10         93.13         96.16         3.04 o                         
  -2   2  10        304.15        282.36        10.85 o                         
  -1   2  10       1108.83        995.52        18.03 o                         
   0   2  10        140.29        132.25         3.28 o                         
   1   2  10        591.27        559.85        11.51 o                         
   2   2  10        241.99        230.42         4.34 o                         
   3   2  10         64.51         68.57         2.33 o                         
   4   2  10         66.97         56.41         2.66 o                         
  -4   3  10        138.69        130.22         3.56 o                         
  -3   3  10         21.54         26.03         2.15 o                         
  -2   3  10        453.98        452.47         8.62 o                         
  -1   3  10        281.91        261.65         5.73 o                         
   0   3  10        647.32        611.58        11.31 o                         
   1   3  10         16.00         15.98         1.94 o                         
   2   3  10         72.29         72.77         2.18 o                         
   3   3  10         22.13         21.73         1.87 o                         
   4   3  10         88.76         78.99         2.94 o                         
  -4   4  10         36.71         38.03         2.30 o                         
  -3   4  10         57.65         64.86         2.54 o                         
  -2   4  10         38.57         38.11         1.96 o                         
  -1   4  10        336.55        351.16         6.83 o                         
   0   4  10        955.32        853.75        21.94 o                         
   1   4  10        325.71        315.45         6.21 o                         
   2   4  10        179.99        189.15         3.67 o                         
   3   4  10        317.37        321.24         5.97 o                         
   4   4  10         57.62         47.31         2.66 o                         
  -4   5  10         55.01         50.65         3.26 o                         
  -3   5  10         22.57         24.73         2.17 o                         
  -2   5  10         67.47         70.21         2.29 o                         
  -1   5  10        555.96        546.01        10.13 o                         
   0   5  10         74.84         72.17         3.09 o                         
   1   5  10       1408.32       1356.13        24.33 o                         
   2   5  10         62.85         65.72         2.36 o                         
   3   5  10         21.27         26.87         2.86 o                         
  -4   6  10         17.04         15.33         2.38 o                         
  -3   6  10        186.31        189.28         4.63 o                         
  -2   6  10        222.18        241.00         5.01 o                         
  -1   6  10         33.06         31.09         1.86 o                         
   0   6  10       2270.80       2185.67        38.84 o                         
   1   6  10        305.67        297.45         6.51 o                         
   2   6  10         54.54         49.54         1.83 o                         
   3   6  10        173.12        177.86         3.80 o                         
  -3   7  10         52.52         58.74         2.45 o                         
  -2   7  10        167.36        166.88         3.73 o                         
  -1   7  10        140.52        132.35         6.61 o                         
   0   7  10        407.77        385.62         8.12 o                         
   1   7  10        127.74        114.25         3.64 o                         
   2   7  10         41.02         39.94         1.90 o                         
   3   7  10         38.15         40.11         3.67 o                         
  -3   8  10        299.92        287.50         6.41 o                         
  -2   8  10        317.91        315.99         6.23 o                         
  -1   8  10        161.63        160.21         3.56 o                         
   0   8  10         42.23         40.15         1.85 o                         
   1   8  10         17.19         20.04         2.63 o                         
   2   8  10         19.86         17.40         1.65 o                         
   3   8  10         61.56         70.15         6.87 o                         
  -3   9  10        140.52        134.97         3.73 o                         
  -2   9  10        103.61        102.65         2.80 o                         
  -1   9  10         68.74         73.34         2.78 o                         
   0   9  10        107.07        113.49         4.16 o                         
   1   9  10        268.52        272.09         7.76 o                         
   2   9  10         30.83         31.35         3.12 o                         
  -2  10  10         11.12         13.52         1.90 o                         
  -1  10  10         63.66         60.09         2.59 o                         
   0  10  10        170.80        181.54         5.63 o                         
   1  10  10        109.52        118.55         4.28 o                         
   2  10  10        318.30        355.54        32.30 o                         
  -2  11  10         89.97         74.71         5.90 o                         
  -1  11  10         37.38         40.52         2.37 o                         
   0  11  10          8.79          4.64         3.47 o                         
   1  11  10         27.16         25.33         3.19 o                         
  -1  12  10        121.95        100.69         5.19 o                         
   0  12  10         38.12         33.28         2.91 o                         
  -1 -11  11         64.29         45.65         4.55 o                         
   0 -11  11         19.49         16.46         4.40 o                         
   1 -11  11        145.44        150.86         5.89 o                         
  -2 -10  11        167.08        151.39         3.99 o                         
  -1 -10  11         13.47         11.05         3.01 o                         
   0 -10  11          2.07          4.50         3.55 o                         
   2 -10  11          9.13          8.34         2.46 o                         
  -3  -9  11          9.20          5.76         2.17 o                         
  -2  -9  11         43.93         40.40         2.42 o                         
  -1  -9  11        124.17        118.15         4.05 o                         
   0  -9  11        609.76        628.40        20.62 o                         
   1  -9  11         36.17         28.82         3.84 o                         
   2  -9  11         16.34         22.75         4.75 o                         
  -3  -8  11         86.14         76.21         2.71 o                         
  -2  -8  11        113.52        118.11         4.04 o                         
  -1  -8  11        623.95        608.14        14.13 o                         
   0  -8  11        144.77        134.32         4.09 o                         
   1  -8  11        101.78        103.06         4.58 o                         
   2  -8  11        267.59        287.23         7.29 o                         
   3  -8  11         81.53         73.64         3.03 o                         
  -3  -7  11        111.70        119.63         4.01 o                         
  -2  -7  11         56.45         54.26         2.80 o                         
  -1  -7  11         28.35         25.00         2.51 o                         
   0  -7  11         22.17         28.32         2.45 o                         
   1  -7  11         22.17         17.10         4.31 o                         
   2  -7  11        200.08        213.79         7.14 o                         
   3  -7  11        136.78        128.50         4.91 o                         
  -4  -6  11         32.91         23.70         1.95 o                         
  -3  -6  11         29.32         32.69         2.69 o                         
  -2  -6  11        130.57        130.34         4.17 o                         
   0  -6  11         34.88         30.58         2.39 o                         
   1  -6  11         91.14         86.29         3.34 o                         
   2  -6  11         73.31         87.51         2.77 o                         
   3  -6  11         16.51         17.95         4.40 o                         
  -4  -5  11         48.11         43.72         2.16 o                         
  -3  -5  11        106.12        119.41         4.09 o                         
  -2  -5  11        142.88        136.64         4.27 o                         
  -1  -5  11        560.46        511.20        13.10 o                         
   0  -5  11        692.30        631.87        14.59 o                         
   1  -5  11        275.18        271.82         6.97 o                         
   2  -5  11         43.42         47.56         2.35 o                         
   3  -5  11         55.83         57.67         2.98 o                         
  -4  -4  11         33.14         28.34         4.66 o                         
  -3  -4  11        123.67        116.59         3.92 o                         
  -2  -4  11         53.42         52.44         2.89 o                         
  -1  -4  11        327.34        306.68         7.71 o                         
   0  -4  11        269.75        259.62         7.97 o                         
   1  -4  11        206.24        202.04         8.24 o                         
   2  -4  11          8.10          9.56         1.74 o                         
   3  -4  11         54.82         63.18         2.70 o                         
  -4  -3  11          5.97          4.82         4.11 o                         
  -3  -3  11         33.74         31.63         2.48 o                         
  -2  -3  11        554.34        523.66        12.35 o                         
  -1  -3  11        272.06        270.04         6.98 o                         
   0  -3  11        502.90        482.99        10.11 o                         
   1  -3  11        105.86        105.61         3.24 o                         
   2  -3  11        943.59        943.24        18.94 o                         
   3  -3  11        312.62        323.95         6.03 o                         
   4  -3  11         36.72         28.18         2.15 o                         
  -4  -2  11         11.69         10.22         2.35 o                         
  -3  -2  11        171.51        170.26         7.62 o                         
  -2  -2  11        345.10        332.69        13.50 o                         
  -1  -2  11       1204.62       1124.25        25.47 o                         
   0  -2  11          4.74          4.07         2.02 o                         
   1  -2  11        953.19        913.23        24.29 o                         
   2  -2  11        173.14        170.95         4.35 o                         
   3  -2  11        217.11        221.30         4.46 o                         
   4  -2  11          1.28         -0.08         2.02 o                         
  -4  -1  11         35.00         35.19         2.56 o                         
  -3  -1  11         28.48         27.71         2.10 o                         
  -2  -1  11        105.44        111.62         3.34 o                         
  -1  -1  11        578.80        544.57        10.21 o                         
   0  -1  11        728.75        665.58        27.91 o                         
   1  -1  11        502.88        472.49         9.90 o                         
   2  -1  11        329.33        324.44         7.17 o                         
   3  -1  11         60.42         64.51         2.31 o                         
   4  -1  11         77.36         65.83         2.69 o                         
  -4   0  11         10.29         11.67         2.55 o                         
  -3   0  11          5.02          5.94         1.89 o                         
  -2   0  11          8.32          5.71         1.92 o                         
  -1   0  11         82.76         93.27         2.71 o                         
   0   0  11         24.67         19.23         1.83 o                         
   1   0  11        267.68        266.15         5.44 o                         
   2   0  11         96.30         96.21         3.19 o                         
   3   0  11         27.88         31.15         2.03 o                         
   4   0  11         70.24         53.43         3.23 o                         
  -4   1  11         36.28         37.27         2.28 o                         
  -3   1  11         29.86         31.92         2.16 o                         
  -2   1  11        101.56        104.37         3.21 o                         
  -1   1  11        562.79        521.67         9.77 o                         
   0   1  11        748.59        680.62        12.54 o                         
   1   1  11        499.74        483.13         9.16 o                         
   2   1  11        332.17        318.49         6.02 o                         
   3   1  11         60.63         60.82         2.29 o                         
   4   1  11         80.57         72.58         4.13 o                         
  -4   2  11         12.50         10.38         1.98 o                         
  -3   2  11        168.73        171.66         4.29 o                         
  -2   2  11        342.34        310.21        14.24 o                         
  -1   2  11       1218.05       1105.08        19.97 o                         
   0   2  11          4.70          6.91         2.14 o                         
   1   2  11        967.46        912.70        16.58 o                         
   2   2  11        184.31        182.31         4.61 o                         
   3   2  11        221.01        222.64         4.48 o                         
   4   2  11          1.33          0.94         2.02 o                         
  -4   3  11          7.70          6.85         4.56 o                         
  -3   3  11         30.64         35.55         2.29 o                         
  -2   3  11        562.97        538.67        10.09 o                         
  -1   3  11        266.47        262.76         5.36 o                         
   0   3  11        510.58        480.92        13.71 o                         
   1   3  11        102.71        100.69         2.82 o                         
   2   3  11        940.18        939.08        14.84 o                         
   3   3  11        309.40        322.96         5.99 o                         
   4   3  11         35.47         24.72         2.19 o                         
  -4   4  11         33.44         28.66         2.16 o                         
  -3   4  11        122.82        119.11         3.40 o                         
  -2   4  11         56.11         56.65         2.14 o                         
  -1   4  11        331.37        313.63         6.27 o                         
   0   4  11        266.11        251.47         5.27 o                         
   1   4  11        196.73        193.05         6.35 o                         
   2   4  11          8.13          8.43         1.90 o                         
   3   4  11         53.66         58.99         3.16 o                         
  -4   5  11         46.91         41.32         2.30 o                         
  -3   5  11        105.90        113.73         3.32 o                         
  -2   5  11        134.27        129.79         3.17 o                         
  -1   5  11        570.58        536.92        10.02 o                         
   0   5  11        685.51        621.71        14.53 o                         
   1   5  11        269.80        275.09         5.60 o                         
   2   5  11         39.75         41.65         1.81 o                         
   3   5  11         55.81         62.50         2.34 o                         
  -4   6  11         31.65         22.57         2.12 o                         
  -3   6  11         28.68         28.32         2.14 o                         
  -2   6  11        134.64        141.12         3.35 o                         
  -1   6  11        109.56        108.63         2.91 o                         
   0   6  11         32.80         31.43         1.77 o                         
   1   6  11         84.49         84.27         2.57 o                         
   2   6  11         78.05         97.55         3.07 o                         
   3   6  11         16.48         17.95         1.86 o                         
  -3   7  11        117.38        122.12         3.46 o                         
  -2   7  11         57.89         58.85         2.16 o                         
  -1   7  11         29.29         27.55         1.78 o                         
   0   7  11         30.45         33.06         1.79 o                         
   1   7  11         23.59         18.70         1.50 o                         
   2   7  11        201.43        203.86         3.80 o                         
   3   7  11        135.75        132.22         6.50 o                         
  -3   8  11         83.89         77.74         2.81 o                         
  -2   8  11        111.81        111.55         4.75 o                         
  -1   8  11        635.88        626.24        11.85 o                         
   0   8  11        144.97        137.95         3.15 o                         
   1   8  11        100.70         99.98         3.33 o                         
   2   8  11        267.46        297.48         5.54 o                         
   3   8  11         79.44         83.27        11.01 o                         
  -3   9  11         10.96          4.78         3.09 o                         
  -2   9  11         42.97         47.55         3.16 o                         
  -1   9  11        126.90        127.03         3.08 o                         
   0   9  11        601.68        590.24        19.13 o                         
   1   9  11         38.60         41.26         2.78 o                         
   2   9  11         15.59         19.74         2.99 o                         
  -2  10  11        170.86        160.88         4.35 o                         
  -1  10  11         13.69         12.25         1.68 o                         
   0  10  11          2.12          6.82         2.31 o                         
   1  10  11         99.37        102.92         4.07 o                         
   2  10  11          8.55          6.99         4.49 o                         
  -1  11  11         62.71         53.03         3.85 o                         
   0  11  11         21.14         15.46         2.45 o                         
   1  11  11        144.18        144.75         9.39 o                         
  -1 -11  12         54.31         47.50         4.60 o                         
   0 -11  12         94.52         97.43         5.69 o                         
   1 -11  12         63.10         48.90         3.12 o                         
  -2 -10  12        247.11        242.77         5.50 o                         
  -1 -10  12         28.42         32.08         2.37 o                         
   0 -10  12        211.89        188.59         7.57 o                         
   1 -10  12          3.33         -0.44         3.61 o                         
  -2  -9  12         75.47         66.59         2.70 o                         
  -1  -9  12         44.94         41.36         2.89 o                         
   0  -9  12        117.19        109.89         3.49 o                         
   1  -9  12        383.15        405.28        13.93 o                         
   2  -9  12        127.44        121.24         4.12 o                         
  -3  -8  12        108.60        112.59         3.17 o                         
  -2  -8  12         47.68         38.55         2.67 o                         
  -1  -8  12         92.62         94.88         3.55 o                         
   0  -8  12         32.37         27.88         2.48 o                         
   1  -8  12        248.33        240.15         6.18 o                         
   2  -8  12        156.13        155.08         6.41 o                         
  -3  -7  12         35.71         36.34         2.65 o                         
  -2  -7  12          7.72          9.35         2.29 o                         
  -1  -7  12        150.34        131.01         5.52 o                         
   0  -7  12         29.89         28.92         2.93 o                         
   1  -7  12         51.34         43.17         2.62 o                         
   2  -7  12        179.99        198.19         5.49 o                         
   3  -7  12         27.76         25.87         2.34 o                         
  -3  -6  12          8.38          7.00         2.30 o                         
  -2  -6  12         56.06         68.94         3.13 o                         
  -1  -6  12        268.02        250.32         9.08 o                         
   0  -6  12        447.38        427.26        10.21 o                         
   1  -6  12         88.75         94.25         3.55 o                         
   2  -6  12        267.23        282.61         6.13 o                         
   3  -6  12         98.80         86.89         3.27 o                         
  -4  -5  12         16.71         12.77         2.14 o                         
  -3  -5  12        103.92        113.99         3.90 o                         
  -2  -5  12         50.59         55.52         2.96 o                         
  -1  -5  12       1949.46       1828.43        40.65 o                         
   0  -5  12         98.39         97.21         3.77 o                         
   1  -5  12        349.20        340.10         8.44 o                         
   2  -5  12         90.73        103.37         4.04 o                         
   3  -5  12          0.66         -0.81         4.90 o                         
  -4  -4  12         17.50         19.04         2.25 o                         
  -3  -4  12         68.30         70.15         3.13 o                         
  -2  -4  12        509.50        508.58        12.06 o                         
  -1  -4  12          4.17          3.97         2.28 o                         
   0  -4  12        459.20        455.61        10.88 o                         
   1  -4  12         12.26         12.10         2.03 o                         
   2  -4  12        300.66        312.01         6.94 o                         
   3  -4  12         61.53         61.08         2.80 o                         
  -4  -3  12        105.92         93.41         3.98 o                         
  -3  -3  12         23.74         18.09         2.32 o                         
  -2  -3  12         64.56         65.40         3.15 o                         
  -1  -3  12        193.49        183.85         5.26 o                         
   0  -3  12        392.01        385.53         8.27 o                         
   1  -3  12        113.79        106.74         3.29 o                         
   2  -3  12        131.39        130.25         3.73 o                         
   3  -3  12         43.45         41.44         2.06 o                         
  -4  -2  12         32.54         35.95         2.47 o                         
  -3  -2  12        265.45        267.70         6.88 o                         
  -2  -2  12        113.27        115.98         3.45 o                         
  -1  -2  12          2.69          1.87         1.88 o                         
   0  -2  12          7.71         11.74         2.01 o                         
   1  -2  12       1236.67       1160.43        23.10 o                         
   2  -2  12        486.99        477.75        10.03 o                         
   3  -2  12        155.36        158.63         3.52 o                         
   4  -2  12         48.08         21.19         5.24 o                         
  -4  -1  12          4.91          5.20         2.20 o                         
  -3  -1  12        166.72        172.89         7.86 o                         
  -2  -1  12        604.31        596.83        12.33 o                         
  -1  -1  12        224.09        218.84         5.64 o                         
   0  -1  12        545.85        532.73        10.01 o                         
   1  -1  12       1098.80       1022.96        20.49 o                         
   2  -1  12         62.23         63.05         4.39 o                         
   3  -1  12         96.12        100.42         2.77 o                         
   4  -1  12         47.63         35.78         2.18 o                         
  -4   0  12          1.08          2.51         2.67 o                         
  -3   0  12          1.75          4.17         1.95 o                         
  -2   0  12       1308.22       1290.98        26.36 o                         
  -1   0  12        322.47        292.19         5.90 o                         
   0   0  12        122.11        109.27         3.00 o                         
   1   0  12        178.27        178.11         4.02 o                         
   2   0  12          8.50         10.22         2.04 o                         
   3   0  12          8.91         11.55         1.85 o                         
   4   0  12         10.08         13.94         2.04 o                         
  -4   1  12          5.16          7.41         2.01 o                         
  -3   1  12        166.38        168.21         4.26 o                         
  -2   1  12        601.22        604.22        12.47 o                         
  -1   1  12        225.86        226.07         5.06 o                         
   0   1  12        546.52        535.57        10.08 o                         
   1   1  12       1088.92       1018.14        18.45 o                         
   2   1  12         59.72         62.62         2.71 o                         
   3   1  12         94.05         94.94         2.71 o                         
   4   1  12         47.93         32.23         2.44 o                         
  -4   2  12         34.61         33.11         2.19 o                         
  -3   2  12        264.81        276.12         6.19 o                         
  -2   2  12        113.43        116.08         3.05 o                         
  -1   2  12          2.77         -0.87         1.91 o                         
   0   2  12          7.66         12.84         1.75 o                         
   1   2  12       1229.81       1137.99        34.47 o                         
   2   2  12        478.14        468.40         8.41 o                         
   3   2  12        157.28        166.34         3.66 o                         
   4   2  12         48.76         28.70         3.20 o                         
  -4   3  12        105.32         95.91         3.03 o                         
  -3   3  12         22.88         19.16         2.07 o                         
  -2   3  12         62.40         60.60         2.21 o                         
  -1   3  12        196.63        186.10         5.61 o                         
   0   3  12        387.85        394.03         7.63 o                         
   1   3  12        115.80        113.29         5.01 o                         
   2   3  12        131.29        129.88         2.92 o                         
   3   3  12         44.87         39.94         2.05 o                         
  -4   4  12         17.27         20.11         2.02 o                         
  -3   4  12         69.82         71.86         2.69 o                         
  -2   4  12        502.27        478.13        11.38 o                         
  -1   4  12          6.06          6.65         1.66 o                         
   0   4  12        453.53        427.65         8.16 o                         
   1   4  12         12.09         12.49         1.77 o                         
   2   4  12        301.59        302.50         5.25 o                         
   3   4  12         58.37         61.22         3.11 o                         
  -4   5  12         17.21         15.14         2.66 o                         
  -3   5  12        104.05        110.74         3.31 o                         
  -2   5  12         47.02         54.00         2.16 o                         
  -1   5  12       1928.94       1823.07        37.00 o                         
   0   5  12         87.25         80.88         2.52 o                         
   1   5  12        349.99        344.23         6.72 o                         
   2   5  12         92.65         97.58         2.44 o                         
   3   5  12          0.38         -0.39         1.74 o                         
  -3   6  12          6.95          8.83         2.03 o                         
  -2   6  12         52.23         56.71         2.13 o                         
  -1   6  12        266.03        255.87         5.23 o                         
   0   6  12        461.99        427.66         8.71 o                         
   1   6  12         90.75         95.90         2.76 o                         
   2   6  12        260.37        263.20         4.66 o                         
   3   6  12        104.79         95.82         2.70 o                         
  -3   7  12         36.04         37.96         2.47 o                         
  -2   7  12          7.43          8.75         1.71 o                         
  -1   7  12        158.26        149.95         3.55 o                         
   0   7  12         28.33         26.69         1.78 o                         
   1   7  12         51.65         45.34         1.76 o                         
   2   7  12        181.72        201.48         3.81 o                         
   3   7  12         29.33         30.41         2.57 o                         
  -3   8  12        106.97        105.92         3.26 o                         
  -2   8  12         50.34         48.87         2.49 o                         
  -1   8  12         92.50         94.72         3.31 o                         
   0   8  12         31.60         28.82         1.70 o                         
   1   8  12        244.50        242.86         4.80 o                         
   2   8  12        156.11        154.66         3.16 o                         
  -2   9  12         75.58         66.25         2.38 o                         
  -1   9  12         43.44         42.63         1.96 o                         
   0   9  12        112.26        105.26         4.09 o                         
   1   9  12        384.96        408.73        13.67 o                         
   2   9  12        125.35        120.67         3.74 o                         
  -2  10  12        246.37        231.61         4.86 o                         
  -1  10  12         27.97         23.76         1.80 o                         
   0  10  12        212.91        210.04         5.33 o                         
   1  10  12          3.40          3.82         2.45 o                         
  -1  11  12         55.77         52.35         2.46 o                         
   0  11  12         92.07         90.29         3.07 o                         
   1  11  12         61.19         49.37         2.99 o                         
  -1 -11  13         26.06         21.04         4.56 o                         
   0 -11  13         41.80         36.12         4.47 o                         
  -2 -10  13         32.81         31.65         2.85 o                         
  -1 -10  13         80.97         83.84         3.06 o                         
   0 -10  13         55.95         58.46         4.32 o                         
   1 -10  13         23.67         22.02         2.59 o                         
  -2  -9  13         35.85         32.72         2.97 o                         
  -1  -9  13         86.17         90.17         3.66 o                         
   0  -9  13          0.56         -0.12         2.33 o                         
   1  -9  13        164.67        175.80         7.24 o                         
   2  -9  13          2.46          1.93         2.34 o                         
  -3  -8  13          6.61          6.38         2.18 o                         
  -2  -8  13          5.37          5.96         2.42 o                         
  -1  -8  13        347.02        319.04         7.94 o                         
   0  -8  13        120.49        113.71         3.92 o                         
   1  -8  13         54.77         55.57         3.00 o                         
   2  -8  13         57.97         61.92         2.98 o                         
  -3  -7  13         19.82         18.51         2.46 o                         
  -2  -7  13        120.42        117.55         3.90 o                         
  -1  -7  13         86.91         77.01         3.26 o                         
   0  -7  13        529.47        532.35        12.49 o                         
   1  -7  13          0.39          1.90         3.87 o                         
   2  -7  13         10.17         12.80         2.02 o                         
   3  -7  13         29.92         18.52         2.58 o                         
  -3  -6  13        133.44        133.66         4.17 o                         
  -2  -6  13         18.32         19.12         2.47 o                         
  -1  -6  13          2.43          4.19         3.46 o                         
   0  -6  13         96.37         92.37         6.56 o                         
   1  -6  13         81.97         88.06         7.25 o                         
   2  -6  13        158.63        170.39         4.45 o                         
   3  -6  13         56.14         54.82         2.86 o                         
  -3  -5  13         33.93         38.99         2.66 o                         
  -2  -5  13         25.48         28.72         2.64 o                         
  -1  -5  13        270.15        243.68         6.55 o                         
   0  -5  13        155.76        153.16         4.67 o                         
   1  -5  13        356.79        371.33         9.12 o                         
   2  -5  13         16.30         20.80         2.01 o                         
   3  -5  13        292.51        282.28         7.09 o                         
  -4  -4  13          3.25          3.59         2.08 o                         
  -3  -4  13        178.19        191.33        12.59 o                         
  -2  -4  13        670.49        681.28        15.73 o                         
  -1  -4  13        319.33        299.77         7.66 o                         
   0  -4  13          1.90         -2.31         2.31 o                         
   1  -4  13        166.97        162.47         4.21 o                         
   2  -4  13        458.00        476.31        10.01 o                         
   3  -4  13          3.16          4.32         1.79 o                         
  -4  -3  13         98.86         85.30         3.17 o                         
  -3  -3  13        189.71        204.39         9.71 o                         
  -2  -3  13        134.99        136.05         4.34 o                         
  -1  -3  13         74.56         73.92         3.32 o                         
   0  -3  13       1192.56       1161.68        24.91 o                         
   1  -3  13        101.71        112.21         3.42 o                         
   2  -3  13         65.26         69.53         2.79 o                         
   3  -3  13          6.88          8.99         1.77 o                         
  -4  -2  13         34.66         31.76         2.37 o                         
  -3  -2  13         51.08         55.76         2.82 o                         
  -2  -2  13         16.44         18.60         2.41 o                         
  -1  -2  13        492.80        438.73        20.84 o                         
   0  -2  13        734.45        715.22        16.45 o                         
   1  -2  13       2066.14       1986.87        39.05 o                         
   2  -2  13         41.80         44.13         2.41 o                         
   3  -2  13        120.37        123.79         3.03 o                         
  -4  -1  13         75.53         73.56         2.98 o                         
  -3  -1  13         33.44         34.79         2.22 o                         
  -2  -1  13         92.73         89.71         5.42 o                         
  -1  -1  13          9.16         11.73         1.80 o                         
   0  -1  13         11.72         13.11         2.48 o                         
   1  -1  13        289.88        286.32         6.52 o                         
   2  -1  13         66.81         74.14         2.76 o                         
   3  -1  13         60.16         55.49         2.25 o                         
  -4   0  13          1.43          0.65         1.80 o                         
  -3   0  13        198.39        209.17         5.04 o                         
  -2   0  13        357.46        350.43        16.07 o                         
  -1   0  13        217.62        216.78         4.70 o                         
   0   0  13        166.89        148.61         3.59 o                         
   1   0  13         39.38         45.29         2.16 o                         
   2   0  13        342.93        354.05         7.76 o                         
   3   0  13         22.26         22.21         1.91 o                         
  -4   1  13         75.65         77.29         3.08 o                         
  -3   1  13         37.22         40.00         2.24 o                         
  -2   1  13         97.73         92.33         3.05 o                         
  -1   1  13         13.53         13.67         1.80 o                         
   0   1  13         12.24         11.84         1.81 o                         
   1   1  13        300.85        301.48         6.10 o                         
   2   1  13         62.92         66.41         2.62 o                         
   3   1  13         58.86         55.86         2.39 o                         
  -4   2  13         34.99         33.12         2.18 o                         
  -3   2  13         50.93         57.93         2.53 o                         
  -2   2  13         16.68         16.31         1.80 o                         
  -1   2  13        501.32        442.31         8.50 o                         
   0   2  13        727.25        702.65        16.19 o                         
   1   2  13       2100.33       2003.11        35.73 o                         
   2   2  13         40.40         41.57         2.41 o                         
   3   2  13        123.81        128.51         3.13 o                         
  -4   3  13         96.76         99.54         3.03 o                         
  -3   3  13        186.38        197.25         5.86 o                         
  -2   3  13        141.23        136.08         4.76 o                         
  -1   3  13         75.09         79.15         2.55 o                         
   0   3  13       1203.23       1126.17        20.36 o                         
   1   3  13         99.12        103.84         2.86 o                         
   2   3  13         62.00         60.53         2.09 o                         
   3   3  13          6.84          6.30         1.75 o                         
  -4   4  13          3.42          3.47         1.81 o                         
  -3   4  13        172.56        181.08         4.45 o                         
  -2   4  13        660.91        648.69        13.73 o                         
  -1   4  13        319.37        305.73         6.12 o                         
   0   4  13          1.53          0.52         1.68 o                         
   1   4  13        163.47        164.66         3.80 o                         
   2   4  13        458.46        470.36         7.74 o                         
   3   4  13          2.72          2.87         1.78 o                         
  -3   5  13         35.29         34.28         2.16 o                         
  -2   5  13         25.58         25.36         1.86 o                         
  -1   5  13        267.38        255.62         5.28 o                         
   0   5  13        156.04        156.84         3.64 o                         
   1   5  13        351.38        364.14         7.06 o                         
   2   5  13         13.38         17.24         2.90 o                         
   3   5  13        284.74        286.15         5.40 o                         
  -3   6  13        132.64        137.37         7.58 o                         
  -2   6  13         20.14         20.49         1.76 o                         
  -1   6  13          0.67          0.99         1.57 o                         
   0   6  13         93.65         92.37         3.68 o                         
   1   6  13         78.42         84.14         2.61 o                         
   2   6  13        162.41        182.48         4.04 o                         
   3   6  13         57.00         52.19         3.41 o                         
  -3   7  13         18.94         17.95         1.99 o                         
  -2   7  13        121.92        121.48         3.08 o                         
  -1   7  13         88.86         83.40         2.46 o                         
   0   7  13        523.78        503.13        12.22 o                         
   1   7  13          0.61          1.19         1.88 o                         
   2   7  13         10.51         11.47         2.19 o                         
   3   7  13         30.95         20.94         2.02 o                         
  -3   8  13          6.16          4.80         2.91 o                         
  -2   8  13          4.59          5.85         3.84 o                         
  -1   8  13        338.13        321.60         6.26 o                         
   0   8  13        127.14        121.89         2.99 o                         
   1   8  13         52.83         54.66         1.87 o                         
   2   8  13         55.97         54.61         2.20 o                         
  -2   9  13         36.98         35.21         2.57 o                         
  -1   9  13         89.93         88.46         2.56 o                         
   0   9  13          0.44          0.95         1.52 o                         
   1   9  13        168.26        173.32         4.65 o                         
   2   9  13          2.42          0.23         2.88 o                         
  -2  10  13         29.43         21.63         1.99 o                         
  -1  10  13         79.78         79.82         2.96 o                         
   0  10  13         52.49         48.12         2.42 o                         
   1  10  13         22.78         24.65         2.12 o                         
  -1  11  13         24.72         20.82         2.12 o                         
   0  11  13         41.82         36.84         2.51 o                         
  -1 -10  14         57.13         52.50         2.85 o                         
   0 -10  14         34.96         35.71         3.79 o                         
   1 -10  14         55.71         52.56         2.89 o                         
  -2  -9  14          8.71          5.28         3.19 o                         
  -1  -9  14         15.79         11.72         2.67 o                         
   0  -9  14         42.59         45.00         5.15 o                         
   1  -9  14         52.33         58.09         4.24 o                         
  -2  -8  14         61.49         58.87         3.79 o                         
  -1  -8  14         37.55         35.10         2.79 o                         
   0  -8  14         63.01         74.25         4.80 o                         
   1  -8  14        303.25        321.28         8.01 o                         
   2  -8  14         26.00         26.40         2.49 o                         
  -3  -7  14          8.99          8.55         2.39 o                         
  -2  -7  14         46.89         39.83         3.68 o                         
  -1  -7  14        196.82        182.25         5.24 o                         
   0  -7  14        103.33        100.90         3.72 o                         
   1  -7  14        140.69        148.71        11.60 o                         
   2  -7  14        125.63        135.19         5.79 o                         
  -3  -6  14         34.71         40.58         2.75 o                         
  -2  -6  14        555.62        545.21        12.79 o                         
  -1  -6  14         41.96         37.26         2.79 o                         
   0  -6  14        303.12        300.49         7.64 o                         
   1  -6  14        161.45        178.63         5.11 o                         
   2  -6  14         39.66         38.09         2.95 o                         
   3  -6  14          4.21         -1.38         2.04 o                         
  -3  -5  14         59.78         59.13         2.95 o                         
  -2  -5  14        189.67        193.35         5.44 o                         
  -1  -5  14        392.36        375.75         9.29 o                         
   0  -5  14          6.57          4.97         2.35 o                         
   1  -5  14         22.79         25.80         2.50 o                         
   2  -5  14        158.24        175.43        11.63 o                         
   3  -5  14        183.65        182.10         5.02 o                         
  -3  -4  14          8.03          6.53         2.22 o                         
  -2  -4  14        468.47        475.35        11.53 o                         
  -1  -4  14        165.82        173.83         5.17 o                         
   0  -4  14          7.14         11.26         2.42 o                         
   1  -4  14         28.23         28.39         2.20 o                         
   2  -4  14         21.63         18.47         2.09 o                         
   3  -4  14          4.68          3.55         1.71 o                         
  -4  -3  14          7.85          5.35         4.80 o                         
  -3  -3  14        180.37        185.65         5.19 o                         
  -2  -3  14        108.07        110.50         7.14 o                         
  -1  -3  14        405.77        402.99         9.89 o                         
   0  -3  14       1619.40       1546.03        30.56 o                         
   1  -3  14        176.40        173.72         4.41 o                         
   2  -3  14         35.20         42.72         2.67 o                         
   3  -3  14        123.95        130.48         3.09 o                         
  -4  -2  14         18.59         19.77         2.24 o                         
  -3  -2  14         46.65         47.46         5.07 o                         
  -2  -2  14         21.67         26.56         2.60 o                         
  -1  -2  14        106.33        109.22         7.33 o                         
   0  -2  14         76.32         70.07         2.85 o                         
   1  -2  14         94.46         95.06         3.15 o                         
   2  -2  14        135.85        148.29         4.82 o                         
   3  -2  14        134.22        133.26         3.20 o                         
  -4  -1  14         24.58         18.80         2.19 o                         
  -3  -1  14         86.63         94.84         3.85 o                         
  -2  -1  14        103.28        114.95         3.49 o                         
  -1  -1  14        687.71        639.52        14.85 o                         
   0  -1  14        586.05        592.64        11.11 o                         
   1  -1  14         99.10        100.31         3.28 o                         
   2  -1  14         45.01         45.52         2.45 o                         
   3  -1  14         35.50         34.27         2.01 o                         
  -4   0  14         83.35         73.48         4.07 o                         
  -3   0  14        336.72        332.13        13.08 o                         
  -2   0  14        364.09        375.73        11.59 o                         
  -1   0  14        221.19        209.41         5.59 o                         
   0   0  14        902.34        894.60        20.20 o                         
   1   0  14        163.68        164.48         4.33 o                         
   2   0  14          7.17          5.46         2.08 o                         
   3   0  14          9.06          8.97         2.26 o                         
  -4   1  14         23.30         21.74         3.25 o                         
  -3   1  14         83.55         87.70         2.89 o                         
  -2   1  14        108.02        117.64         3.41 o                         
  -1   1  14        675.73        635.76        11.85 o                         
   0   1  14        598.43        611.60        11.44 o                         
   1   1  14         87.01         86.51         3.10 o                         
   2   1  14         51.05         52.00         2.52 o                         
   3   1  14         38.38         39.14         2.06 o                         
  -4   2  14         20.03         19.75         2.01 o                         
  -3   2  14         49.03         51.25         2.45 o                         
  -2   2  14         24.40         24.19         1.89 o                         
  -1   2  14        111.01        116.09         3.35 o                         
   0   2  14         66.56         62.90         2.38 o                         
   1   2  14         87.96         86.42         3.50 o                         
   2   2  14        131.80        140.43         3.84 o                         
   3   2  14        135.19        132.86         3.15 o                         
  -4   3  14          7.37          5.06         1.87 o                         
  -3   3  14        176.22        193.46         7.59 o                         
  -2   3  14        109.50        117.81         3.06 o                         
  -1   3  14        401.38        414.00         8.00 o                         
   0   3  14       1621.29       1590.17        28.50 o                         
   1   3  14        179.94        178.05         4.00 o                         
   2   3  14         34.82         33.55         1.81 o                         
   3   3  14        123.06        124.59         3.01 o                         
  -3   4  14          6.59          5.45         1.90 o                         
  -2   4  14        472.65        463.69         8.77 o                         
  -1   4  14        169.84        176.75         3.99 o                         
   0   4  14          8.04         12.24         1.83 o                         
   1   4  14         28.36         30.76         1.96 o                         
   2   4  14         21.00         19.08         1.71 o                         
   3   4  14          4.46          3.51         1.76 o                         
  -3   5  14         59.75         60.95         2.68 o                         
  -2   5  14        195.03        190.27         4.14 o                         
  -1   5  14        391.56        381.33        10.81 o                         
   0   5  14          7.92          6.51         1.83 o                         
   1   5  14         25.10         29.20         2.64 o                         
   2   5  14        159.76        175.47         3.45 o                         
   3   5  14        186.06        183.20         4.68 o                         
  -3   6  14         34.94         30.85         2.83 o                         
  -2   6  14        552.03        531.74        14.60 o                         
  -1   6  14         38.86         40.45         1.95 o                         
   0   6  14        302.91        293.92         5.87 o                         
   1   6  14        157.48        183.40         4.07 o                         
   2   6  14         38.52         39.07         1.98 o                         
   3   6  14          4.10          1.60         1.79 o                         
  -3   7  14          8.88          6.03         1.98 o                         
  -2   7  14         48.74         49.53         2.11 o                         
  -1   7  14        206.53        204.77         6.09 o                         
   0   7  14         96.74         99.03         3.88 o                         
   1   7  14        139.08        144.16         3.40 o                         
   2   7  14        130.53        141.63         4.82 o                         
  -2   8  14         61.77         56.85         2.49 o                         
  -1   8  14         36.57         38.54         1.93 o                         
   0   8  14         62.21         65.18         2.50 o                         
   1   8  14        301.29        321.76         5.49 o                         
   2   8  14         24.61         23.04         2.24 o                         
  -2   9  14          8.74          8.65         2.30 o                         
  -1   9  14         15.95         17.40         1.76 o                         
   0   9  14         43.08         45.45         1.92 o                         
   1   9  14         52.96         52.26         2.60 o                         
  -1  10  14         56.32         52.23         2.22 o                         
   0  10  14         38.11         35.32         2.25 o                         
   1  10  14         55.30         48.56         2.38 o                         
  -1 -10  15          9.60          8.99         3.04 o                         
   0 -10  15        197.13        171.68         7.14 o                         
  -2  -9  15         47.13         40.94         3.15 o                         
  -1  -9  15         27.63         27.51         2.90 o                         
   0  -9  15         29.28         26.94         2.84 o                         
   1  -9  15          3.57          4.71         2.63 o                         
  -2  -8  15         13.11         10.48         5.07 o                         
  -1  -8  15         87.55         79.66         3.50 o                         
   0  -8  15          1.56          0.77         2.78 o                         
   1  -8  15         75.30         82.88         3.55 o                         
   2  -8  15         62.36         52.50         4.41 o                         
  -3  -7  15          1.39          0.58         3.88 o                         
  -2  -7  15        211.97        214.58         5.88 o                         
  -1  -7  15        377.78        360.55        13.52 o                         
   0  -7  15         77.74         82.40         3.44 o                         
   1  -7  15         83.54         92.48         6.56 o                         
   2  -7  15         11.02         11.57         2.02 o                         
  -3  -6  15         56.45         58.70         4.72 o                         
  -2  -6  15         10.83         10.24         2.38 o                         
  -1  -6  15          3.67          6.15         2.48 o                         
   0  -6  15         77.33         83.81         3.41 o                         
   1  -6  15        202.20        208.02         5.68 o                         
   2  -6  15        528.83        555.13        10.58 o                         
  -3  -5  15        155.12        154.64         4.60 o                         
  -2  -5  15          6.45          6.54         3.69 o                         
  -1  -5  15        234.40        225.44         6.12 o                         
   0  -5  15         47.75         49.21         3.94 o                         
   1  -5  15        468.15        482.29        14.59 o                         
   2  -5  15         78.92         87.86         4.23 o                         
   3  -5  15         18.42         16.17         2.15 o                         
  -3  -4  15         39.21         36.30         2.61 o                         
  -2  -4  15         57.83         62.18         3.08 o                         
  -1  -4  15        292.34        289.34         8.04 o                         
   0  -4  15          8.26         10.53         2.39 o                         
   1  -4  15        330.24        345.16         7.54 o                         
   2  -4  15        205.72        221.42        10.95 o                         
   3  -4  15         54.30         48.25         2.00 o                         
  -3  -3  15         34.65         36.83         2.67 o                         
  -2  -3  15        316.20        319.60        15.04 o                         
  -1  -3  15        141.68        141.97         4.57 o                         
   0  -3  15        202.23        218.56         5.24 o                         
   1  -3  15        177.20        169.21         4.35 o                         
   2  -3  15         64.08         67.65         2.68 o                         
   3  -3  15         13.75         15.48         1.73 o                         
  -4  -2  15         26.90         24.55         5.22 o                         
  -3  -2  15        313.16        311.81        11.17 o                         
  -2  -2  15        201.18        196.36         5.53 o                         
  -1  -2  15         16.31         15.27         2.53 o                         
   0  -2  15        103.17        124.91         3.69 o                         
   1  -2  15          7.34          6.12         2.01 o                         
   2  -2  15         15.30         17.32         2.08 o                         
   3  -2  15          1.36          0.46         1.68 o                         
  -4  -1  15         25.90         22.47         2.18 o                         
  -3  -1  15         80.08         83.27         2.95 o                         
  -2  -1  15        110.17        116.76         4.27 o                         
  -1  -1  15        457.36        430.00         8.26 o                         
   0  -1  15        477.66        473.22         9.05 o                         
   1  -1  15         24.90         29.70         3.16 o                         
   2  -1  15        270.99        279.36         6.29 o                         
   3  -1  15        281.37        285.73         5.39 o                         
  -4   0  15          0.93          3.41         1.79 o                         
  -3   0  15        143.53        156.38         4.06 o                         
  -2   0  15        596.00        582.25        12.02 o                         
  -1   0  15          6.97          9.06         1.85 o                         
   0   0  15       1103.65       1085.51        24.48 o                         
   1   0  15         50.59         52.93         2.52 o                         
   2   0  15        132.69        151.91         4.13 o                         
   3   0  15         97.05         94.63         2.65 o                         
  -4   1  15         25.92         18.00         1.92 o                         
  -3   1  15         81.87         82.39         2.81 o                         
  -2   1  15        109.77        113.36         3.36 o                         
  -1   1  15        426.96        403.27         7.83 o                         
   0   1  15        473.06        460.85         8.85 o                         
   1   1  15         28.20         27.29         1.94 o                         
   2   1  15        263.00        293.07         9.51 o                         
   3   1  15        278.33        284.47         5.38 o                         
  -4   2  15         27.06         27.98         2.02 o                         
  -3   2  15        316.38        327.63         7.12 o                         
  -2   2  15        194.41        198.29         4.33 o                         
  -1   2  15         18.45         16.44         1.91 o                         
   0   2  15        102.68        128.20         3.28 o                         
   1   2  15          6.32          5.85         1.86 o                         
   2   2  15         15.61         14.71         2.14 o                         
   3   2  15          1.87         -0.59         1.70 o                         
  -3   3  15         32.22         39.56         3.08 o                         
  -2   3  15        310.18        295.46         5.90 o                         
  -1   3  15        144.98        142.52         3.53 o                         
   0   3  15        224.61        232.17         4.94 o                         
   1   3  15        160.42        158.11         3.69 o                         
   2   3  15         63.76         61.15         2.32 o                         
   3   3  15         13.99         15.41         1.80 o                         
  -3   4  15         40.18         42.19         2.25 o                         
  -2   4  15         61.61         61.77         2.29 o                         
  -1   4  15        301.70        294.95         5.93 o                         
   0   4  15          9.30         13.16         1.82 o                         
   1   4  15        338.42        340.04         9.01 o                         
   2   4  15        211.60        223.93         4.12 o                         
   3   4  15         55.50         54.54         2.14 o                         
  -3   5  15        158.49        154.60         3.96 o                         
  -2   5  15          6.29          4.62         1.67 o                         
  -1   5  15        233.74        214.42         4.54 o                         
   0   5  15         47.57         49.18         2.10 o                         
   1   5  15        482.25        479.48        16.93 o                         
   2   5  15         81.48         85.83         2.33 o                         
   3   5  15         19.07         20.16         1.96 o                         
  -3   6  15         59.54         60.09         2.46 o                         
  -2   6  15         12.00         11.03         1.75 o                         
  -1   6  15          2.79          4.00         1.67 o                         
   0   6  15         75.94         79.42         2.49 o                         
   1   6  15        198.45        213.28         4.52 o                         
   2   6  15        530.42        553.96        12.09 o                         
  -3   7  15          1.21          2.41         1.85 o                         
  -2   7  15        209.59        213.38         5.98 o                         
  -1   7  15        376.57        368.74         7.05 o                         
   0   7  15         79.67         84.71         2.50 o                         
   1   7  15         86.18         98.02         2.79 o                         
   2   7  15         10.24         10.13         1.64 o                         
  -2   8  15         13.82         14.74         1.84 o                         
  -1   8  15         90.14         87.70         2.54 o                         
   0   8  15          1.37          0.14         1.63 o                         
   1   8  15         75.50         77.60         2.20 o                         
   2   8  15         63.31         53.79         3.69 o                         
  -2   9  15         46.03         42.90         2.08 o                         
  -1   9  15         27.81         26.62         1.85 o                         
   0   9  15         29.57         28.45         1.82 o                         
   1   9  15          3.05          1.19         1.60 o                         
  -1  10  15          9.96          9.90         2.01 o                         
   0  10  15        196.95        165.78         4.40 o                         
  -1  -9  16         30.23         21.94         4.76 o                         
   1  -9  16         22.60         23.88         3.95 o                         
  -2  -8  16         30.01         32.75         2.80 o                         
  -1  -8  16         45.30         36.07         2.99 o                         
   0  -8  16        149.26        146.23         4.76 o                         
   1  -8  16        451.51        477.80        11.29 o                         
  -2  -7  16         88.88         91.27         6.75 o                         
  -1  -7  16         39.28         41.41         2.91 o                         
   0  -7  16        408.48        435.08        10.47 o                         
   1  -7  16          3.07          6.84         4.59 o                         
   2  -7  16         90.58         90.61         2.87 o                         
  -3  -6  16         28.31         29.18         6.76 o                         
  -2  -6  16        264.24        247.38         6.49 o                         
  -1  -6  16         35.42         35.40         4.02 o                         
   0  -6  16         12.14         11.43         2.96 o                         
   1  -6  16        120.35        129.95         4.17 o                         
   2  -6  16         10.20          7.19         2.24 o                         
  -3  -5  16         72.12         78.63         3.26 o                         
  -2  -5  16        110.49        106.03         3.82 o                         
  -1  -5  16         63.53         60.26         3.07 o                         
   0  -5  16         45.35         51.23         2.92 o                         
   1  -5  16         72.51         83.11         4.78 o                         
   2  -5  16        168.66        177.07         5.10 o                         
  -3  -4  16        152.12        155.78         4.56 o                         
  -2  -4  16        142.33        143.96         4.53 o                         
  -1  -4  16        404.43        416.63        10.13 o                         
   0  -4  16        137.97        134.64         7.20 o                         
   1  -4  16         25.68         32.28         3.92 o                         
   2  -4  16         99.00        115.34         3.41 o                         
   3  -4  16         21.98         16.43         1.69 o                         
  -3  -3  16         50.60         53.85         4.01 o                         
  -2  -3  16         59.22         64.40         5.78 o                         
  -1  -3  16        214.06        219.55         6.08 o                         
   0  -3  16        218.15        237.56         5.55 o                         
   1  -3  16        112.64        115.75         3.43 o                         
   2  -3  16        214.94        220.61         5.17 o                         
   3  -3  16         18.15         13.33         2.28 o                         
  -3  -2  16        147.38        165.89         4.78 o                         
  -2  -2  16          0.84         -0.08         2.19 o                         
  -1  -2  16        241.43        251.41         8.11 o                         
   0  -2  16        594.15        578.28        11.99 o                         
   1  -2  16        183.53        194.59         4.77 o                         
   2  -2  16         12.04         17.12         2.15 o                         
   3  -2  16         51.15         45.56         1.99 o                         
  -3  -1  16        102.68        111.68         3.34 o                         
  -2  -1  16        105.66        114.22         3.52 o                         
  -1  -1  16        344.28        338.51         6.69 o                         
   0  -1  16         39.96         41.81         3.10 o                         
   1  -1  16         13.31         16.88         2.15 o                         
   2  -1  16         51.69         50.78         2.48 o                         
   3  -1  16         88.71         89.19         2.47 o                         
  -3   0  16         26.54         29.93         2.19 o                         
  -2   0  16         38.94         32.35         2.26 o                         
  -1   0  16        114.64        113.52         3.15 o                         
   0   0  16        245.02        248.37         5.22 o                         
   1   0  16        814.99        800.55        16.21 o                         
   2   0  16        444.31        477.51        10.07 o                         
   3   0  16          6.65          4.96         1.69 o                         
  -3   1  16        104.66        116.96         3.40 o                         
  -2   1  16        105.32        111.44         3.31 o                         
  -1   1  16        350.94        356.64         7.10 o                         
   0   1  16         37.60         39.13         3.26 o                         
   1   1  16         11.93         15.64         1.88 o                         
   2   1  16         51.01         55.47         4.99 o                         
   3   1  16         87.20         91.80         3.10 o                         
  -3   2  16        142.03        145.04         3.86 o                         
  -2   2  16          1.43          0.02         1.70 o                         
  -1   2  16        238.42        245.40         5.13 o                         
   0   2  16        585.91        563.99        10.60 o                         
   1   2  16        175.13        187.51         6.87 o                         
   2   2  16         13.06         20.94         2.20 o                         
   3   2  16         50.02         47.71         2.80 o                         
  -3   3  16         52.17         54.98         2.38 o                         
  -2   3  16         60.49         62.25         2.30 o                         
  -1   3  16        208.28        213.30         4.62 o                         
   0   3  16        220.29        237.58         5.00 o                         
   1   3  16        111.82        112.69         3.39 o                         
   2   3  16        212.59        214.85         4.59 o                         
   3   3  16         18.86         15.37         1.76 o                         
  -3   4  16        150.82        147.49         3.82 o                         
  -2   4  16        141.01        139.95         3.37 o                         
  -1   4  16        410.60        415.95         8.00 o                         
   0   4  16        145.77        151.11         3.58 o                         
   1   4  16         26.52         31.44         1.88 o                         
   2   4  16         96.16        106.04         2.58 o                         
   3   4  16         22.52         14.71         2.61 o                         
  -3   5  16         73.47         74.80         2.67 o                         
  -2   5  16        111.39        112.46         3.50 o                         
  -1   5  16         57.31         58.15         2.17 o                         
   0   5  16         45.22         47.82         2.10 o                         
   1   5  16         71.57         82.45         2.51 o                         
   2   5  16        165.24        173.64         3.43 o                         
  -3   6  16         29.02         30.48         2.29 o                         
  -2   6  16        270.24        247.24         5.56 o                         
  -1   6  16         33.84         35.72         2.19 o                         
   0   6  16         11.93         16.20         2.00 o                         
   1   6  16        125.23        138.40         5.60 o                         
   2   6  16         11.59         13.25         1.62 o                         
  -2   7  16         86.85         85.03         3.31 o                         
  -1   7  16         41.20         44.15         2.03 o                         
   0   7  16        403.18        412.10         7.83 o                         
   1   7  16          2.58          1.95         1.72 o                         
   2   7  16         87.75         85.01         2.31 o                         
  -2   8  16         29.57         29.13         1.94 o                         
  -1   8  16         45.00         42.31         1.98 o                         
   0   8  16        147.75        140.72         3.31 o                         
   1   8  16        454.00        486.72         7.95 o                         
  -1   9  16         28.58         22.95         2.77 o                         
   0   9  16         46.66         40.75         2.02 o                         
   1   9  16         21.93         25.02         2.12 o                         
  -1  -9  17        117.02         89.43         5.21 o                         
   0  -9  17         79.41         66.46         3.31 o                         
  -2  -8  17         19.89         16.07         2.72 o                         
  -1  -8  17         17.78         19.13         2.67 o                         
   0  -8  17         17.59         15.74         4.23 o                         
   1  -8  17          7.01          8.57         2.66 o                         
  -2  -7  17          2.99         -0.37         2.43 o                         
  -1  -7  17         55.21         48.86         2.88 o                         
   0  -7  17         16.85         20.00         2.72 o                         
   1  -7  17         84.53         91.33         3.77 o                         
  -2  -6  17         56.35         58.48         2.99 o                         
  -1  -6  17         10.43         10.99         2.50 o                         
   1  -6  17         42.58         42.35         2.87 o                         
   2  -6  17          0.72          2.29         1.91 o                         
  -3  -5  17         32.14         30.40         4.62 o                         
  -2  -5  17        144.70        144.89         4.41 o                         
  -1  -5  17         18.14         19.36         2.58 o                         
   0  -5  17         94.62         94.84         3.48 o                         
   1  -5  17        244.81        252.96         6.56 o                         
   2  -5  17         73.37         87.02         6.27 o                         
  -3  -4  17         94.70         99.91         3.48 o                         
  -2  -4  17         16.38         14.49         2.49 o                         
  -1  -4  17         75.43         84.36         3.55 o                         
   1  -4  17        372.77        372.36         9.03 o                         
   2  -4  17         43.44         47.73         2.48 o                         
  -3  -3  17         54.86         57.46         7.50 o                         
  -2  -3  17          1.65          1.14         2.37 o                         
  -1  -3  17        354.11        345.36         8.63 o                         
   0  -3  17        115.07        112.01         8.07 o                         
   1  -3  17        141.57        145.36         3.87 o                         
   2  -3  17         36.40         39.70         2.33 o                         
  -3  -2  17         26.30         33.72         4.59 o                         
  -2  -2  17        254.19        235.91         6.25 o                         
  -1  -2  17        194.15        194.96         5.51 o                         
   0  -2  17         96.01         96.83         3.53 o                         
   1  -2  17         16.21         13.36         2.56 o                         
   2  -2  17         74.74         78.43         2.87 o                         
   3  -2  17         10.69          9.43         1.64 o                         
  -3  -1  17         18.08         18.97         3.82 o                         
  -2  -1  17        123.77        121.13         3.55 o                         
  -1  -1  17        542.24        518.99         9.78 o                         
   0  -1  17         78.26         79.05         3.01 o                         
   1  -1  17         89.33         99.72         3.25 o                         
   2  -1  17        128.76        138.61         3.83 o                         
   3  -1  17         90.40         82.34         2.76 o                         
  -3   0  17          3.90          5.65         1.98 o                         
  -2   0  17          6.82         11.06         2.03 o                         
  -1   0  17         28.13         30.53         2.31 o                         
   0   0  17          4.22          2.52         2.58 o                         
   1   0  17        177.11        202.98         4.98 o                         
   2   0  17        327.61        373.20         8.02 o                         
   3   0  17          2.90          0.01         2.19 o                         
  -3   1  17         19.91         19.99         2.06 o                         
  -2   1  17        123.27        120.18         3.49 o                         
  -1   1  17        547.04        542.02        10.24 o                         
   0   1  17         78.84         81.20         2.61 o                         
   1   1  17         93.67        106.54         3.74 o                         
   2   1  17        133.14        145.02         3.95 o                         
   3   1  17         91.36         80.33         2.32 o                         
  -3   2  17         27.14         24.47         1.99 o                         
  -2   2  17        254.65        244.23         6.47 o                         
  -1   2  17        201.34        194.65         5.08 o                         
   0   2  17         96.89         98.89         2.92 o                         
   1   2  17         16.75         15.33         1.86 o                         
   2   2  17         74.72         79.83         2.89 o                         
   3   2  17         10.19          9.40         1.75 o                         
  -3   3  17         55.24         52.45         2.34 o                         
  -2   3  17          2.11          1.43         1.72 o                         
  -1   3  17        364.47        352.43         6.91 o                         
   0   3  17        115.97        123.02         3.16 o                         
   1   3  17        143.25        156.71         3.68 o                         
   2   3  17         36.20         42.90         2.32 o                         
  -3   4  17         89.87         92.36         2.86 o                         
  -2   4  17         15.71         12.77         1.81 o                         
  -1   4  17         79.11         86.08         2.65 o                         
   0   4  17        547.19        530.54         9.89 o                         
   1   4  17        369.10        367.60         7.09 o                         
   2   4  17         42.22         47.56         1.91 o                         
  -3   5  17         35.22         36.35         2.67 o                         
  -2   5  17        143.11        145.08         3.42 o                         
  -1   5  17         17.68         14.63         1.78 o                         
   0   5  17         93.69         96.79         2.71 o                         
   1   5  17        242.94        253.99         5.26 o                         
   2   5  17         74.50         84.40         2.30 o                         
  -2   6  17         51.72         58.07         2.21 o                         
  -1   6  17         10.60         12.08         1.69 o                         
   0   6  17        233.09        238.18         4.93 o                         
   1   6  17         41.20         40.90         1.98 o                         
   2   6  17          0.54          1.59         2.08 o                         
  -2   7  17          3.47          4.57         1.68 o                         
  -1   7  17         53.58         50.42         2.08 o                         
   0   7  17         17.16         18.60         2.58 o                         
   1   7  17         85.82         95.51         2.72 o                         
  -2   8  17         21.25         14.27         1.85 o                         
  -1   8  17         17.15         14.93         2.03 o                         
   0   8  17         17.84         17.32         2.23 o                         
   1   8  17          6.43         10.00         1.82 o                         
  -1   9  17        117.27         86.64         5.60 o                         
   0   9  17         80.32         66.77         2.86 o                         
  -1  -8  18        145.38        126.23         4.27 o                         
   0  -8  18         58.99         56.49         3.64 o                         
  -2  -7  18         65.75         56.28         2.87 o                         
  -1  -7  18          7.37          4.28         2.51 o                         
   0  -7  18        203.06        228.34         6.21 o                         
   1  -7  18         42.41         41.04         4.51 o                         
  -2  -6  18         10.66          9.31         2.34 o                         
  -1  -6  18         52.89         44.15         4.60 o                         
   0  -6  18         40.41         40.95         5.14 o                         
   1  -6  18        199.32        236.10         6.30 o                         
  -2  -5  18         73.20         68.25         4.21 o                         
  -1  -5  18        118.06        125.28         4.39 o                         
   0  -5  18        104.60        117.74         4.07 o                         
   1  -5  18         14.48         19.53         2.56 o                         
   2  -5  18         24.29         23.49         2.47 o                         
  -3  -4  18         12.40          8.05         2.30 o                         
  -2  -4  18         25.86         23.53         3.75 o                         
  -1  -4  18        156.25        150.94         4.65 o                         
   0  -4  18         19.98         21.16         3.99 o                         
   1  -4  18        146.30        154.30         7.29 o                         
   2  -4  18         28.47         30.85         3.29 o                         
  -3  -3  18         11.59         12.76         4.44 o                         
  -2  -3  18        325.98        324.40        17.52 o                         
  -1  -3  18          0.44          2.66         3.70 o                         
   0  -3  18         10.49         19.35         2.44 o                         
   1  -3  18         19.76         26.44         2.17 o                         
   2  -3  18        129.65        138.62         3.66 o                         
  -3  -2  18         64.80         67.51         4.05 o                         
  -2  -2  18         45.25         43.98         2.76 o                         
  -1  -2  18        166.68        177.48         6.98 o                         
   0  -2  18         20.38         23.84         2.14 o                         
   1  -2  18         75.50         85.05         2.93 o                         
   2  -2  18        140.47        142.96         3.80 o                         
  -3  -1  18          0.45         -0.30         3.64 o                         
  -2  -1  18         36.87         37.98         2.69 o                         
  -1  -1  18        184.73        185.78         4.15 o                         
   0  -1  18        136.16        154.70         4.12 o                         
   1  -1  18        243.13        267.18         6.12 o                         
   2  -1  18         42.11         43.12         2.47 o                         
  -3   0  18         16.43         19.29         1.98 o                         
  -2   0  18          1.61          1.53         1.94 o                         
  -1   0  18         15.49         15.73         1.94 o                         
   0   0  18        143.08        164.39         3.82 o                         
   1   0  18         36.41         35.85         2.37 o                         
   2   0  18         69.06         91.48         3.76 o                         
  -3   1  18          0.27         -1.82         1.82 o                         
  -2   1  18         38.98         40.67         2.69 o                         
  -1   1  18        176.85        180.81         4.11 o                         
   0   1  18        143.25        162.86         5.25 o                         
   1   1  18        240.67        257.98         5.41 o                         
   2   1  18         43.03         46.28         2.40 o                         
  -3   2  18         63.71         65.10         3.89 o                         
  -2   2  18         44.71         44.08         2.12 o                         
  -1   2  18        166.52        167.97         3.83 o                         
   0   2  18         22.50         31.13         2.09 o                         
   1   2  18         73.95         84.96         2.62 o                         
   2   2  18        140.90        146.19         3.86 o                         
  -3   3  18         11.81         12.03         2.30 o                         
  -2   3  18        326.59        333.01         6.55 o                         
  -1   3  18          0.17          1.82         1.74 o                         
   0   3  18          9.41         13.42         1.85 o                         
   1   3  18         20.25         28.08         1.96 o                         
   2   3  18        129.82        137.37         3.69 o                         
  -3   4  18         12.79         10.75         2.33 o                         
  -2   4  18         26.46         25.16         1.87 o                         
  -1   4  18        150.51        161.84         3.72 o                         
   0   4  18         21.74         16.68         1.76 o                         
   1   4  18        142.73        155.69         3.59 o                         
   2   4  18         29.43         35.09         1.72 o                         
  -2   5  18         76.04         79.43         4.10 o                         
  -1   5  18        120.47        128.76         3.16 o                         
   0   5  18        106.72        118.67         3.03 o                         
   1   5  18         13.52         16.15         1.76 o                         
   2   5  18         23.39         25.79         1.74 o                         
  -2   6  18         10.43          5.68         1.70 o                         
  -1   6  18         52.10         47.21         2.08 o                         
   0   6  18         39.67         41.68         2.91 o                         
   1   6  18        202.20        228.50         6.28 o                         
  -2   7  18         67.16         59.53         3.00 o                         
  -1   7  18          7.74          5.19         1.76 o                         
   0   7  18        203.28        209.28         4.41 o                         
   1   7  18         42.21         41.76         2.64 o                         
  -1   8  18        143.17        121.79         3.04 o                         
   0   8  18         59.62         60.83         2.40 o                         
  -1  -7  19         35.15         35.53         2.67 o                         
   0  -7  19         65.75         72.67         3.33 o                         
   1  -7  19         18.82         19.58         3.43 o                         
  -2  -6  19         41.40         36.96         4.78 o                         
  -1  -6  19         96.06         94.80         3.54 o                         
   0  -6  19        164.16        173.65         5.10 o                         
   1  -6  19         23.17         22.72         2.58 o                         
  -2  -5  19         20.85         22.98         2.46 o                         
  -1  -5  19        269.14        265.76         6.89 o                         
   0  -5  19         25.37         25.00         3.84 o                         
   1  -5  19         23.27         23.68         4.33 o                         
  -2  -4  19        147.26        140.48         4.34 o                         
  -1  -4  19          0.03          2.63         2.33 o                         
   0  -4  19        165.65        178.00        10.03 o                         
   1  -4  19         22.43         27.29         2.56 o                         
   2  -4  19          5.23          2.21         2.43 o                         
  -3  -3  19          1.68          2.01         2.22 o                         
  -2  -3  19         13.99         14.00         2.40 o                         
  -1  -3  19         67.62         81.58         3.33 o                         
   0  -3  19        164.87        175.60         5.12 o                         
   1  -3  19         45.07         54.33         2.50 o                         
   2  -3  19        133.82        137.08         3.61 o                         
  -3  -2  19         24.51         31.63         4.96 o                         
  -2  -2  19         24.16         25.30         2.50 o                         
  -1  -2  19         90.47         95.95         3.57 o                         
   0  -2  19         41.41         42.98         2.37 o                         
   1  -2  19        217.20        236.34         5.91 o                         
   2  -2  19         99.20        107.64         3.18 o                         
  -3  -1  19         66.66         70.72         2.97 o                         
  -2  -1  19         56.19         55.61         2.52 o                         
  -1  -1  19         74.75         81.45         3.22 o                         
   0  -1  19         59.85         64.79         2.72 o                         
   1  -1  19         98.27        108.01         3.26 o                         
   2  -1  19          1.93          1.50         1.94 o                         
  -3   0  19          6.19          6.40         1.93 o                         
  -2   0  19        307.01        309.67        11.30 o                         
  -1   0  19          0.77          2.61         1.82 o                         
   0   0  19        138.38        145.37         3.51 o                         
   1   0  19          6.23          6.47         1.97 o                         
   2   0  19        185.72        202.39         4.80 o                         
  -3   1  19         68.74         68.96         2.56 o                         
  -2   1  19         58.99         57.72         3.15 o                         
  -1   1  19         75.32         83.74         2.65 o                         
   0   1  19         60.62         68.99         2.44 o                         
   1   1  19         97.89        117.08         3.40 o                         
   2   1  19          1.71          5.89         2.01 o                         
  -3   2  19         25.24         23.56         2.50 o                         
  -2   2  19         22.52         24.45         2.08 o                         
  -1   2  19         94.61        101.45         2.90 o                         
   0   2  19         38.63         41.16         2.19 o                         
   1   2  19        219.43        235.86         4.88 o                         
   2   2  19         98.74        112.67         4.91 o                         
  -3   3  19          1.66          0.90         1.82 o                         
  -2   3  19         14.48         11.70         1.76 o                         
  -1   3  19         63.91         72.55         2.39 o                         
   0   3  19        161.94        171.30         3.92 o                         
   1   3  19         44.86         49.88         2.14 o                         
   2   3  19        132.82        138.81         4.00 o                         
  -2   4  19        152.18        161.78         3.68 o                         
  -1   4  19          0.01          0.81         1.87 o                         
   0   4  19        164.81        172.93         3.82 o                         
   1   4  19         22.82         26.38         1.83 o                         
   2   4  19          6.05          6.89         1.53 o                         
  -2   5  19         23.73         21.50         1.85 o                         
  -1   5  19        267.15        258.26         5.25 o                         
   0   5  19         25.10         28.03         1.90 o                         
   1   5  19         23.15         22.48         1.74 o                         
  -2   6  19         40.35         36.46         2.69 o                         
  -1   6  19         96.88         99.21         2.66 o                         
   0   6  19        167.35        173.43         3.80 o                         
   1   6  19         24.46         21.47         1.73 o                         
  -1   7  19         33.82         33.58         1.90 o                         
   0   7  19         66.06         64.00         2.40 o                         
   1   7  19         20.97         17.04         1.72 o                         
   0  -7  20        134.37        110.78         5.31 o                         
  -1  -6  20        131.87        120.09         3.90 o                         
   0  -6  20         14.58         10.28         2.39 o                         
   1  -6  20         10.82         10.48         3.39 o                         
  -2  -5  20         49.80         49.58         2.59 o                         
  -1  -5  20          4.18          2.03         2.24 o                         
   0  -5  20         16.76         17.18         2.58 o                         
   1  -5  20          0.44         -0.52         2.30 o                         
  -2  -4  20         47.07         48.15         2.74 o                         
   0  -4  20         28.16         32.65         2.63 o                         
   1  -4  20         91.28         98.50         3.56 o                         
  -2  -3  20        101.57         96.52         3.49 o                         
  -1  -3  20         42.10         45.19         2.82 o                         
   0  -3  20         23.99         28.36         2.52 o                         
   1  -3  20         34.76         36.57         3.68 o                         
   2  -3  20         35.85         27.76         4.40 o                         
  -2  -2  20          8.45          9.64         2.25 o                         
  -1  -2  20         57.11         59.84         5.51 o                         
   0  -2  20        278.22        313.03         6.86 o                         
   1  -2  20        137.56        148.24         3.83 o                         
   2  -2  20         10.37          6.99         1.85 o                         
  -2  -1  20        143.66        146.62         7.91 o                         
  -1  -1  20         53.87         60.04         2.98 o                         
   0  -1  20         28.21         32.26         2.29 o                         
   1  -1  20        292.90        337.31         7.27 o                         
   2  -1  20         22.76         25.09         2.60 o                         
  -2   0  20          0.27         -0.62         1.89 o                         
  -1   0  20         13.88         15.51         1.91 o                         
   0   0  20        104.92        117.61         4.22 o                         
   1   0  20         30.17         38.15         2.25 o                         
   2   0  20         14.66         13.88         1.92 o                         
  -2   1  20        146.12        149.07         3.85 o                         
  -1   1  20         55.20         55.83         2.19 o                         
   0   1  20         27.34         32.92         2.35 o                         
   1   1  20        292.86        335.98         7.25 o                         
   2   1  20         22.36         25.68         3.68 o                         
  -2   2  20          7.96          7.60         1.82 o                         
  -1   2  20         63.37         65.52         2.30 o                         
   0   2  20        273.91        306.91         6.06 o                         
   1   2  20        135.42        146.96         3.46 o                         
   2   2  20         10.16         11.28         3.24 o                         
  -2   3  20         97.00         89.76         2.60 o                         
  -1   3  20         41.75         39.12         2.00 o                         
   0   3  20         22.47         28.12         2.03 o                         
   1   3  20         35.61         37.57         1.98 o                         
   2   3  20         36.34         29.66         3.97 o                         
  -2   4  20         42.97         45.71         2.00 o                         
  -1   4  20         38.96         45.08         1.99 o                         
   0   4  20         28.68         34.33         1.87 o                         
   1   4  20         89.71        103.97         2.79 o                         
  -2   5  20         47.73         49.85         2.08 o                         
  -1   5  20          4.49          6.05         1.66 o                         
   0   5  20         17.30         19.70         2.69 o                         
   1   5  20          0.33          1.89         2.45 o                         
  -1   6  20        131.43        118.04         2.93 o                         
   0   6  20         15.00         12.64         1.68 o                         
   1   6  20          9.17          7.28         1.98 o                         
   0   7  20        137.76        114.35         4.18 o                         
  -1  -5  21         62.77         55.89         2.71 o                         
   0  -5  21         26.00         23.13         4.23 o                         
  -2  -4  21        117.93         99.19         5.37 o                         
  -1  -4  21         15.51         17.27         2.40 o                         
   0  -4  21        107.09        107.10         6.89 o                         
   1  -4  21        213.39        224.36         5.83 o                         
  -2  -3  21         64.21         61.91         2.89 o                         
  -1  -3  21        116.53        110.29         6.48 o                         
   0  -3  21        182.32        186.24         5.25 o                         
   1  -3  21         12.17         10.84         1.85 o                         
  -2  -2  21         27.71         28.49         2.77 o                         
  -1  -2  21        205.43        209.31         5.60 o                         
   0  -2  21         62.80         71.79         3.91 o                         
   1  -2  21         43.84         52.15         2.30 o                         
  -2  -1  21         18.22         13.19         2.12 o                         
  -1  -1  21         14.25         11.73         3.53 o                         
   0  -1  21         66.26         76.76         3.27 o                         
   1  -1  21        152.41        174.77         4.32 o                         
  -2   0  21         55.70         55.57         2.45 o                         
  -1   0  21          4.14          3.65         1.79 o                         
   0   0  21          4.85          7.99         1.96 o                         
   1   0  21         15.46         20.01         2.00 o                         
  -2   1  21         19.40         16.72         1.95 o                         
  -1   1  21         14.50         17.30         1.85 o                         
   0   1  21         67.82         78.14         2.53 o                         
   1   1  21        155.58        174.34         4.28 o                         
  -2   2  21         27.83         26.14         1.95 o                         
  -1   2  21        203.75        203.50         4.32 o                         
   0   2  21         64.15         79.27         3.17 o                         
   1   2  21         45.97         48.25         1.98 o                         
  -2   3  21         69.66         66.45         2.95 o                         
  -1   3  21        112.49        112.38         2.88 o                         
   0   3  21        180.23        182.98         4.00 o                         
   1   3  21         12.53         12.97         1.83 o                         
  -2   4  21        119.00        100.62         2.68 o                         
  -1   4  21         15.87         13.41         1.70 o                         
   0   4  21        107.70        107.88         2.81 o                         
   1   4  21        212.24        231.38         4.65 o                         
  -1   5  21         62.81         60.03         2.07 o                         
   0   5  21         26.17         26.12         1.69 o                         
  -1  -4  22          7.76          9.18         2.15 o                         
   0  -4  22         33.64         32.70         2.54 o                         
  -1  -3  22         67.84         66.20         2.80 o                         
   0  -3  22         62.49         71.61         3.90 o                         
  -1  -2  22          6.53          4.06         3.67 o                         
   0  -2  22         26.26         28.75         2.31 o                         
   1  -2  22          3.55          2.68         1.95 o                         
  -2  -1  22         32.26         29.20         3.64 o                         
  -1  -1  22        108.13        106.03         3.67 o                         
   0  -1  22         11.65         13.85         3.64 o                         
   1  -1  22         20.74         26.92         1.90 o                         
  -2   0  22         11.34          9.61         1.85 o                         
  -1   0  22         28.04         26.89         1.83 o                         
   0   0  22        467.04        486.95        10.02 o                         
   1   0  22          4.46          8.20         1.76 o                         
  -2   1  22         32.34         29.51         2.02 o                         
  -1   1  22        109.72        112.98         3.67 o                         
   0   1  22         12.31         15.49         1.78 o                         
   1   1  22         19.95         27.27         1.95 o                         
  -1   2  22          5.76         13.24         3.86 o                         
   0   2  22         27.60         31.81         2.92 o                         
   1   2  22          3.77          4.07         1.79 o                         
  -1   3  22         66.24         63.53         2.15 o                         
   0   3  22         60.30         68.07         2.20 o                         
  -1   4  22          8.16          8.12         1.62 o                         
   0   4  22         33.43         34.26         2.60 o                         
  -1  -2  23         70.57         53.59         2.61 o                         
   0  -2  23          5.01          5.84         3.18 o                         
  -1  -1  23          0.10          0.18         2.01 o                         
   0  -1  23        113.84        133.12         3.51 o                         
  -1   0  23          8.87          6.04         2.69 o                         
   0   0  23        119.12        119.62         3.26 o                         
  -1   1  23          0.04          2.27         1.61 o                         
   0   1  23        115.77        127.79         5.66 o                         
  -1   2  23         68.29         52.26         2.34 o                         
   0   2  23          6.00          6.49         1.64 o                         
                                                                                
